# Supplementary material for: (2,6-Difluoro­benzophenone)tris­(trimethyl­phosphine)cobalt(0)
Source: Acta Crystallogr Sect E Struct Rep Online. 2009 Apr 8;65(Pt 5):m495. doi: 10.1107/S1600536809012367 (PMC2977559; doi:10.1107/S1600536809012367)
Supplement: Supplementary file 1 [file e-65-0m495-sup1.cif]

##############################################################################
###                                                                        ###
###        Electronic paper (Acta Crystallographica Section E)             ###
###                                                                        ###
##############################################################################
#                                                                            #
# This CIF contains the data in a paper accepted for publication in Acta     #
# Crystallographica Section E. It conforms to the requirements of Notes      #
# for Authors for Section E, and has been peer reviewed under the auspices   #
# of the IUCr Commission on Journals.                                        #
#                                                                            #
# Full details of the Crystallographic Information File format               #
# are given in the paper "The Crystallographic Information File (CIF):       #
# a New Standard Archive File for Crystallography" by S. R. Hall, F. H.      #
# Allen and I. D. Brown [Acta Cryst. (1991), A47, 655-685].                  #
#                                                                            #
# The current version of the core CIF dictionary is obtainable from          #
# ftp://ftp.iucr.org/pub/cif_core.dic. The current version number is 2.4.    #
#                                                                            #
# Software is freely available for graphical display of the structure(s) in  #
# this CIF.  For information consult the CIF home page http://www.iucr.org/  #
# cif/home.html                                                              #
#                                                                            #
# This file may be used for bona fide research purposes within the           #
# scientific community so long as proper attribution is given to the journal # 
# article from which it was obtained.                                        #
#                                                                            #
##############################################################################
                                             
data_I
_audit_creation_method     SHELXL-97
_chemical_name_systematic
;
(2,6-Difluorobenzophenone)tris(trimethylphosphine)cobalt(0)
;
_chemical_name_common     ?
_chemical_formula_moiety     'C22 H35 Co F2 O P3'
_chemical_formula_sum     'C22 H35 Co F2 O P3'
_chemical_formula_iupac     '[Co (C13 H8 F2 O) (C3 H9 P)3]'
_chemical_formula_weight     505.34
_chemical_melting_point     ?
_symmetry_cell_setting     'Monoclinic'
_symmetry_space_group_name_H-M     'P 21/c'
_symmetry_space_group_name_Hall     '-P 2ybc'
loop_
    _symmetry_equiv_pos_as_xyz
    'x, y, z'
    '-x, y+1/2, -z+1/2'
    '-x, -y, -z'
    'x, -y-1/2, z-1/2'
_cell_length_a     14.214(5)
_cell_length_b     9.820(4)
_cell_length_c     19.241(7)
_cell_angle_alpha     90.00
_cell_angle_beta     101.773(6)
_cell_angle_gamma     90.00
_cell_volume     2629.3(16)
_cell_formula_units_Z     4
_cell_measurement_reflns_used     2218
_cell_measurement_theta_min     2.34
_cell_measurement_theta_max     21.98
_cell_measurement_temperature     273(2)
_exptl_crystal_description     prism
_exptl_crystal_colour     red
_exptl_crystal_size_max     0.32
_exptl_crystal_size_mid     0.27
_exptl_crystal_size_min     0.26
_exptl_crystal_density_diffrn     1.277
_exptl_crystal_density_meas     ?
_exptl_crystal_density_method     'not measured'
_exptl_crystal_F_000     1060
_exptl_absorpt_coefficient_mu     0.860
_exptl_absorpt_correction_type     multi-scan
_exptl_absorpt_process_details     '(SADABS; Sheldrick, 1996)'
_exptl_absorpt_correction_T_min     0.759
_exptl_absorpt_correction_T_max     0.800
_exptl_special_details
;
?
;
_diffrn_ambient_temperature     273(2)
_diffrn_radiation_type     MoK\a
_diffrn_radiation_wavelength     0.71073
_diffrn_radiation_source     'fine-focus sealed tube'
_diffrn_radiation_monochromator     graphite
_diffrn_measurement_device_type     'Bruker APEX2 CCD diffractometer'
_diffrn_measurement_method     '\f and \w scans'
_diffrn_detector_area_resol_mean     ?
_diffrn_reflns_number     13574
_diffrn_reflns_av_R_equivalents     0.0469
_diffrn_reflns_av_sigmaI/netI     0.0590
_diffrn_reflns_theta_min     1.46
_diffrn_reflns_theta_max     25.94
_diffrn_reflns_theta_full     25.94
_diffrn_measured_fraction_theta_max     0.988
_diffrn_measured_fraction_theta_full     0.987
_diffrn_reflns_limit_h_min     -17
_diffrn_reflns_limit_h_max     13
_diffrn_reflns_limit_k_min     -12
_diffrn_reflns_limit_k_max     10
_diffrn_reflns_limit_l_min     -21
_diffrn_reflns_limit_l_max     23
_diffrn_standards_number     0
_diffrn_standards_interval_count     ?
_diffrn_standards_interval_time     ?
_diffrn_standards_decay_%     ?
_refine_special_details
;
Refinement of <i>F</i>^2^ against ALL reflections. The weighted <i>R</i>-factor
<i>wR</i> and goodness of fit <i>S</i> are based on <i>F</i>^2^, conventional
<i>R</i>-factors <i>R</i> are based on <i>F</i>, with <i>F</i> set to zero for
negative <i>F</i>^2^. The threshold expression of <i>F</i>^2^ >
\s(<i>F</i>^2^) is used only for calculating <i>R</i>-factors(gt) <i>etc</i>.
and is not relevant to the choice of reflections for refinement.
<i>R</i>-factors based on <i>F</i>^2^ are statistically about twice as large
as those based on <i>F</i>, and <i>R</i>- factors based on ALL data will be
even larger.
;
_reflns_number_total     5065
_reflns_number_gt     3278
_reflns_threshold_expression     >2sigma(I)
_refine_ls_structure_factor_coef     Fsqd
_refine_ls_matrix_type     full
_refine_ls_R_factor_all     0.0825
_refine_ls_R_factor_gt     0.0440
_refine_ls_wR_factor_gt     0.1024
_refine_ls_wR_factor_ref     0.1280
_refine_ls_goodness_of_fit_ref     0.994
_refine_ls_restrained_S_all     0.994
_refine_ls_number_reflns     5065
_refine_ls_number_parameters     262
_refine_ls_number_restraints     0
_refine_ls_hydrogen_treatment     constr
_refine_ls_weighting_scheme     calc
_refine_ls_weighting_details
                 'calc w=1/[\s^2^(Fo^2^)+(0.0646P)^2^] where P=(Fo^2^+2Fc^2^)/3'
_atom_sites_solution_hydrogens     geom
_atom_sites_solution_primary     direct
_atom_sites_solution_secondary     difmap
_refine_ls_shift/su_max     0.000
_refine_ls_shift/su_mean     0.000
_refine_diff_density_max     0.381
_refine_diff_density_min     -0.307
_refine_ls_extinction_method     SHELXL
_refine_ls_extinction_coef     0.0037(5)
loop_
    _atom_type_symbol
    _atom_type_description
    _atom_type_scat_dispersion_real
    _atom_type_scat_dispersion_imag
    _atom_type_scat_source
    'C' 'C' 0.0033 0.0016
                         'International Tables Vol C Tables 4.2.6.8 and 6.1.1.4'
    'H' 'H' 0.0000 0.0000
                         'International Tables Vol C Tables 4.2.6.8 and 6.1.1.4'
    'P' 'P' 0.1023 0.0942
                         'International Tables Vol C Tables 4.2.6.8 and 6.1.1.4'
    'Co' 'Co' 0.3494 0.9721
                         'International Tables Vol C Tables 4.2.6.8 and 6.1.1.4'
    'O' 'O' 0.0106 0.0060
                         'International Tables Vol C Tables 4.2.6.8 and 6.1.1.4'
    'F' 'F' 0.0171 0.0103
                         'International Tables Vol C Tables 4.2.6.8 and 6.1.1.4'
_computing_data_collection     'APEX2 (Bruker, 2005)'
_computing_cell_refinement     'SAINT (Bruker, 2005)'
_computing_data_reduction     'SAINT (Bruker, 2005)'
_computing_structure_solution     'SHELXS97 (Sheldrick, 2008)'
_computing_structure_refinement     'SHELXL97 (Sheldrick, 2008)'
_computing_molecular_graphics     'Ortep-3 for Windows (Farrugia, 1997)'
_computing_publication_material     'WinGX (Farrugia, 1999)'
loop_
    _atom_site_type_symbol
    _atom_site_label
    _atom_site_fract_x
    _atom_site_fract_y
    _atom_site_fract_z
    _atom_site_U_iso_or_equiv
    _atom_site_adp_type
    _atom_site_calc_flag
    _atom_site_refinement_flags
    _atom_site_occupancy
    _atom_site_disorder_assembly
    _atom_site_disorder_group
    C C22 0.0242(3) 0.2517(5) 0.0761(3) 0.0976(17) Uani d . 1 . .
    H H22A 0.0310 0.3485 0.0723 0.146 Uiso calc R 1 . .
    H H22B -0.0280 0.2321 0.0993 0.146 Uiso calc R 1 . .
    H H22C 0.0112 0.2120 0.0295 0.146 Uiso calc R 1 . .
    C C21 0.1219(4) 0.2248(7) 0.2183(3) 0.146(3) Uani d . 1 . .
    H H21A 0.1384 0.3188 0.2275 0.219 Uiso calc R 1 . .
    H H21B 0.1636 0.1686 0.2521 0.219 Uiso calc R 1 . .
    H H21C 0.0565 0.2102 0.2225 0.219 Uiso calc R 1 . .
    C C20 0.1004(3) 0.0027(5) 0.1249(4) 0.156(3) Uani d . 1 . .
    H H20A 0.1527 -0.0510 0.1503 0.234 Uiso calc R 1 . .
    H H20B 0.0843 -0.0270 0.0764 0.234 Uiso calc R 1 . .
    H H20C 0.0456 -0.0079 0.1464 0.234 Uiso calc R 1 . .
    Co Co1 0.27686(3) 0.23243(4) 0.10451(2) 0.04168(16) Uani d . 1 . .
    P P2 0.37675(7) 0.09320(11) 0.17586(5) 0.0577(3) Uani d . 1 . .
    P P3 0.13547(7) 0.18019(11) 0.12795(6) 0.0611(3) Uani d . 1 . .
    P P4 0.27110(8) 0.12824(11) -0.00119(5) 0.0638(3) Uani d . 1 . .
    C C2 0.2322(2) 0.5172(3) 0.14070(17) 0.0433(8) Uani d . 1 . .
    C C1 0.2824(2) 0.4393(3) 0.09203(17) 0.0451(8) Uani d . 1 . .
    C C8 0.2790(3) 0.4990(4) 0.01902(19) 0.0540(9) Uani d . 1 . .
    C C3 0.1474(3) 0.5910(4) 0.1188(2) 0.0617(10) Uani d . 1 . .
    H H3 0.1196 0.5968 0.0708 0.074 Uiso calc R 1 . .
    C C7 0.2722(3) 0.5159(4) 0.21376(19) 0.0603(10) Uani d . 1 . .
    H H7 0.3286 0.4676 0.2302 0.072 Uiso calc R 1 . .
    C C17 0.4027(3) 0.1515(5) 0.2682(2) 0.0974(16) Uani d . 1 . .
    H H17A 0.3443 0.1529 0.2860 0.146 Uiso calc R 1 . .
    H H17B 0.4295 0.2415 0.2705 0.146 Uiso calc R 1 . .
    H H17C 0.4478 0.0906 0.2964 0.146 Uiso calc R 1 . .
    C C6 0.2294(3) 0.5848(5) 0.2616(2) 0.0764(12) Uani d . 1 . .
    H H6 0.2588 0.5849 0.3094 0.092 Uiso calc R 1 . .
    C C13 0.1996(4) 0.4964(4) -0.0364(2) 0.0715(12) Uani d . 1 . .
    C C4 0.1040(3) 0.6561(4) 0.1688(2) 0.0706(12) Uani d . 1 . .
    H H4 0.0465 0.7026 0.1534 0.085 Uiso calc R 1 . .
    C C12 0.2003(5) 0.5465(5) -0.1037(2) 0.0985(18) Uani d . 1 . .
    H H12 0.1452 0.5432 -0.1393 0.118 Uiso calc R 1 . .
    C C5 0.1444(3) 0.6530(5) 0.2400(2) 0.0744(12) Uani d . 1 . .
    H H5 0.1147 0.6962 0.2728 0.089 Uiso calc R 1 . .
    C C14 0.1648(4) 0.1393(6) -0.0739(2) 0.1102(19) Uani d . 1 . .
    H H14A 0.1436 0.2322 -0.0798 0.165 Uiso calc R 1 . .
    H H14B 0.1141 0.0840 -0.0628 0.165 Uiso calc R 1 . .
    H H14C 0.1811 0.1075 -0.1172 0.165 Uiso calc R 1 . .
    C C19 0.4970(3) 0.1005(6) 0.1562(3) 0.115(2) Uani d . 1 . .
    H H19A 0.4943 0.0720 0.1081 0.172 Uiso calc R 1 . .
    H H19B 0.5392 0.0412 0.1879 0.172 Uiso calc R 1 . .
    H H19C 0.5208 0.1922 0.1622 0.172 Uiso calc R 1 . .
    C C9 0.3600(4) 0.5615(4) 0.0023(2) 0.0722(12) Uani d . 1 . .
    C C15 0.3646(4) 0.1877(6) -0.0472(3) 0.1090(18) Uani d . 1 . .
    H H15A 0.3619 0.2852 -0.0511 0.163 Uiso calc R 1 . .
    H H15B 0.3542 0.1483 -0.0938 0.163 Uiso calc R 1 . .
    H H15C 0.4265 0.1608 -0.0208 0.163 Uiso calc R 1 . .
    C C18 0.3626(4) -0.0900(5) 0.1899(3) 0.0966(16) Uani d . 1 . .
    H H18A 0.3488 -0.1356 0.1448 0.145 Uiso calc R 1 . .
    H H18B 0.3106 -0.1044 0.2140 0.145 Uiso calc R 1 . .
    H H18C 0.4209 -0.1257 0.2181 0.145 Uiso calc R 1 . .
    C C16 0.2929(5) -0.0555(5) -0.0030(3) 0.122(2) Uani d . 1 . .
    H H16A 0.3485 -0.0783 0.0326 0.184 Uiso calc R 1 . .
    H H16B 0.3037 -0.0810 -0.0489 0.184 Uiso calc R 1 . .
    H H16C 0.2380 -0.1036 0.0063 0.184 Uiso calc R 1 . .
    C C10 0.3645(5) 0.6093(5) -0.0633(3) 0.1023(19) Uani d . 1 . .
    H H10 0.4212 0.6469 -0.0718 0.123 Uiso calc R 1 . .
    C C11 0.2840(6) 0.6012(6) -0.1169(3) 0.115(3) Uani d . 1 . .
    H H11 0.2862 0.6329 -0.1621 0.139 Uiso calc R 1 . .
    F F2 0.11615(18) 0.4390(3) -0.02486(12) 0.0844(7) Uani d . 1 . .
    F F1 0.4389(2) 0.5788(3) 0.05420(16) 0.0992(9) Uani d . 1 . .
    O O 0.36561(15) 0.3788(2) 0.12166(12) 0.0507(6) Uani d . 1 . .
loop_
    _atom_site_aniso_label
    _atom_site_aniso_U_11
    _atom_site_aniso_U_22
    _atom_site_aniso_U_33
    _atom_site_aniso_U_12
    _atom_site_aniso_U_13
    _atom_site_aniso_U_23
    C22 0.049(3) 0.106(4) 0.136(4) 0.015(2) 0.015(3) 0.016(3)
    C21 0.092(4) 0.265(9) 0.095(4) -0.069(5) 0.055(3) -0.020(4)
    C20 0.066(3) 0.063(4) 0.336(9) -0.020(3) 0.033(4) 0.019(5)
    Co1 0.0387(3) 0.0395(3) 0.0451(3) 0.00219(19) 0.00419(19) 0.0017(2)
    P2 0.0495(6) 0.0589(7) 0.0628(6) 0.0071(5) 0.0071(5) 0.0193(5)
    P3 0.0434(5) 0.0559(7) 0.0824(7) -0.0070(4) 0.0089(5) 0.0030(5)
    P4 0.0753(7) 0.0568(7) 0.0559(6) 0.0111(5) 0.0058(5) -0.0120(5)
    C2 0.0445(19) 0.039(2) 0.0469(19) -0.0049(15) 0.0095(16) -0.0005(15)
    C1 0.0457(19) 0.043(2) 0.0458(19) 0.0017(15) 0.0072(16) 0.0023(16)
    C8 0.074(3) 0.041(2) 0.051(2) 0.0144(18) 0.024(2) 0.0037(17)
    C3 0.072(3) 0.054(3) 0.057(2) 0.010(2) 0.010(2) -0.0017(19)
    C7 0.060(2) 0.066(3) 0.051(2) -0.0006(19) 0.0030(19) -0.0088(19)
    C17 0.106(4) 0.106(4) 0.066(3) -0.004(3) -0.015(3) 0.022(3)
    C6 0.094(3) 0.082(3) 0.053(2) -0.008(3) 0.014(2) -0.017(2)
    C13 0.101(3) 0.064(3) 0.051(3) 0.037(3) 0.019(3) 0.009(2)
    C4 0.064(3) 0.058(3) 0.093(3) 0.009(2) 0.021(2) -0.010(2)
    C12 0.157(5) 0.085(4) 0.051(3) 0.058(4) 0.016(3) 0.014(3)
    C5 0.083(3) 0.077(3) 0.074(3) -0.008(3) 0.039(3) -0.022(2)
    C14 0.109(4) 0.129(5) 0.074(3) 0.024(3) -0.025(3) -0.042(3)
    C19 0.050(3) 0.169(6) 0.127(4) 0.028(3) 0.020(3) 0.073(4)
    C9 0.105(4) 0.051(3) 0.072(3) 0.006(2) 0.046(3) 0.007(2)
    C15 0.140(5) 0.108(5) 0.093(4) 0.018(4) 0.059(4) -0.012(3)
    C18 0.116(4) 0.065(3) 0.106(4) 0.022(3) 0.017(3) 0.032(3)
    C16 0.201(6) 0.060(4) 0.101(4) 0.021(4) 0.017(4) -0.020(3)
    C10 0.167(6) 0.066(3) 0.097(4) 0.006(3) 0.081(4) 0.012(3)
    C11 0.222(8) 0.072(4) 0.077(4) 0.053(4) 0.088(5) 0.025(3)
    F2 0.0767(16) 0.101(2) 0.0655(15) 0.0232(15) -0.0084(13) 0.0003(13)
    F1 0.099(2) 0.092(2) 0.116(2) -0.0297(16) 0.0463(19) 0.0059(17)
    O 0.0400(13) 0.0444(14) 0.0660(15) -0.0008(10) 0.0070(11) 0.0052(11)
_geom_special_details
;
All e.s.d.'s (except the e.s.d. in the dihedral angle between two l.s. planes)
are estimated using the full covariance matrix. The cell e.s.d.'s are taken
into account individually in the estimation of e.s.d.'s in distances, angles
and torsion angles; correlations between e.s.d.'s in cell parameters are only
used when they are defined by crystal symmetry. An approximate (isotropic)
treatment of cell e.s.d.'s is used for estimating e.s.d.'s involving l.s.
planes.
;
loop_
    _geom_bond_atom_site_label_1
    _geom_bond_atom_site_label_2
    _geom_bond_site_symmetry_2
    _geom_bond_distance
    _geom_bond_publ_flag
    C22 P3 . 1.829(4) ?
    C22 H22A . 0.9600 ?
    C22 H22B . 0.9600 ?
    C22 H22C . 0.9600 ?
    C21 P3 . 1.841(5) ?
    C21 H21A . 0.9600 ?
    C21 H21B . 0.9600 ?
    C21 H21C . 0.9600 ?
    C20 P3 . 1.810(5) ?
    C20 H20A . 0.9600 ?
    C20 H20B . 0.9600 ?
    C20 H20C . 0.9600 ?
    Co1 O . 1.896(2) y
    Co1 C1 . 2.049(4) y
    Co1 P2 . 2.2304(11) y
    Co1 P3 . 2.2081(12) y
    Co1 P4 . 2.2632(13) y
    P2 C19 . 1.826(4) ?
    P2 C17 . 1.830(4) ?
    P2 C18 . 1.836(5) ?
    P4 C16 . 1.833(5) ?
    P4 C15 . 1.835(5) ?
    P4 C14 . 1.842(4) ?
    C2 C3 . 1.395(5) ?
    C2 C7 . 1.405(5) ?
    C2 C1 . 1.498(4) ?
    C1 O . 1.343(4) ?
    C1 C8 . 1.514(5) ?
    C8 C13 . 1.386(5) ?
    C8 C9 . 1.399(6) ?
    C3 C4 . 1.398(5) ?
    C3 H3 . 0.9300 ?
    C7 C6 . 1.379(5) ?
    C7 H7 . 0.9300 ?
    C17 H17A . 0.9600 ?
    C17 H17B . 0.9600 ?
    C17 H17C . 0.9600 ?
    C6 C5 . 1.370(6) ?
    C6 H6 . 0.9300 ?
    C13 F2 . 1.372(5) ?
    C13 C12 . 1.386(6) ?
    C4 C5 . 1.374(6) ?
    C4 H4 . 0.9300 ?
    C12 C11 . 1.376(7) ?
    C12 H12 . 0.9300 ?
    C5 H5 . 0.9300 ?
    C14 H14A . 0.9600 ?
    C14 H14B . 0.9600 ?
    C14 H14C . 0.9600 ?
    C19 H19A . 0.9600 ?
    C19 H19B . 0.9600 ?
    C19 H19C . 0.9600 ?
    C9 F1 . 1.351(5) ?
    C9 C10 . 1.361(6) ?
    C15 H15A . 0.9600 ?
    C15 H15B . 0.9600 ?
    C15 H15C . 0.9600 ?
    C18 H18A . 0.9600 ?
    C18 H18B . 0.9600 ?
    C18 H18C . 0.9600 ?
    C16 H16A . 0.9600 ?
    C16 H16B . 0.9600 ?
    C16 H16C . 0.9600 ?
    C10 C11 . 1.378(8) ?
    C10 H10 . 0.9300 ?
    C11 H11 . 0.9300 ?
loop_
    _geom_angle_atom_site_label_1
    _geom_angle_atom_site_label_2
    _geom_angle_atom_site_label_3
    _geom_angle_site_symmetry_1
    _geom_angle_site_symmetry_3
    _geom_angle
    _geom_angle_publ_flag
    P3 C22 H22A . . 109.5 ?
    P3 C22 H22B . . 109.5 ?
    H22A C22 H22B . . 109.5 ?
    P3 C22 H22C . . 109.5 ?
    H22A C22 H22C . . 109.5 ?
    H22B C22 H22C . . 109.5 ?
    P3 C21 H21A . . 109.5 ?
    P3 C21 H21B . . 109.5 ?
    H21A C21 H21B . . 109.5 ?
    P3 C21 H21C . . 109.5 ?
    H21A C21 H21C . . 109.5 ?
    H21B C21 H21C . . 109.5 ?
    P3 C20 H20A . . 109.5 ?
    P3 C20 H20B . . 109.5 ?
    H20A C20 H20B . . 109.5 ?
    P3 C20 H20C . . 109.5 ?
    H20A C20 H20C . . 109.5 ?
    H20B C20 H20C . . 109.5 ?
    O Co1 C1 . . 39.56(11) ?
    O Co1 P3 . . 137.86(8) ?
    C1 Co1 P3 . . 108.22(10) ?
    O Co1 P2 . . 92.30(8) ?
    C1 Co1 P2 . . 130.17(9) ?
    P3 Co1 P2 . . 102.91(5) ?
    O Co1 P4 . . 113.57(8) ?
    C1 Co1 P4 . . 109.76(10) ?
    P3 Co1 P4 . . 102.18(5) ?
    P2 Co1 P4 . . 100.24(5) ?
    C19 P2 C17 . . 100.2(2) ?
    C19 P2 C18 . . 101.8(2) ?
    C17 P2 C18 . . 99.8(2) ?
    C19 P2 Co1 . . 110.71(15) ?
    C17 P2 Co1 . . 112.49(17) ?
    C18 P2 Co1 . . 128.02(16) ?
    C20 P3 C22 . . 98.6(3) ?
    C20 P3 C21 . . 100.3(3) ?
    C22 P3 C21 . . 100.3(3) ?
    C20 P3 Co1 . . 118.24(19) ?
    C22 P3 Co1 . . 121.41(17) ?
    C21 P3 Co1 . . 114.39(17) ?
    C16 P4 C15 . . 99.3(3) ?
    C16 P4 C14 . . 99.2(3) ?
    C15 P4 C14 . . 100.2(3) ?
    C16 P4 Co1 . . 119.15(17) ?
    C15 P4 Co1 . . 113.11(18) ?
    C14 P4 Co1 . . 122.00(16) ?
    C3 C2 C7 . . 117.0(3) ?
    C3 C2 C1 . . 124.7(3) ?
    C7 C2 C1 . . 118.3(3) ?
    O C1 C2 . . 116.8(3) ?
    O C1 C8 . . 115.1(3) ?
    C2 C1 C8 . . 116.9(3) ?
    O C1 Co1 . . 64.08(17) ?
    C2 C1 Co1 . . 113.5(2) ?
    C8 C1 Co1 . . 119.9(2) ?
    C13 C8 C9 . . 114.2(4) ?
    C13 C8 C1 . . 125.0(4) ?
    C9 C8 C1 . . 120.7(4) ?
    C2 C3 C4 . . 120.3(4) ?
    C2 C3 H3 . . 119.8 ?
    C4 C3 H3 . . 119.8 ?
    C6 C7 C2 . . 121.3(4) ?
    C6 C7 H7 . . 119.3 ?
    C2 C7 H7 . . 119.3 ?
    P2 C17 H17A . . 109.5 ?
    P2 C17 H17B . . 109.5 ?
    H17A C17 H17B . . 109.5 ?
    P2 C17 H17C . . 109.5 ?
    H17A C17 H17C . . 109.5 ?
    H17B C17 H17C . . 109.5 ?
    C5 C6 C7 . . 121.3(4) ?
    C5 C6 H6 . . 119.4 ?
    C7 C6 H6 . . 119.4 ?
    F2 C13 C12 . . 117.9(5) ?
    F2 C13 C8 . . 118.5(3) ?
    C12 C13 C8 . . 123.5(5) ?
    C5 C4 C3 . . 121.5(4) ?
    C5 C4 H4 . . 119.3 ?
    C3 C4 H4 . . 119.3 ?
    C11 C12 C13 . . 118.8(5) ?
    C11 C12 H12 . . 120.6 ?
    C13 C12 H12 . . 120.6 ?
    C6 C5 C4 . . 118.5(4) ?
    C6 C5 H5 . . 120.8 ?
    C4 C5 H5 . . 120.8 ?
    P4 C14 H14A . . 109.5 ?
    P4 C14 H14B . . 109.5 ?
    H14A C14 H14B . . 109.5 ?
    P4 C14 H14C . . 109.5 ?
    H14A C14 H14C . . 109.5 ?
    H14B C14 H14C . . 109.5 ?
    P2 C19 H19A . . 109.5 ?
    P2 C19 H19B . . 109.5 ?
    H19A C19 H19B . . 109.5 ?
    P2 C19 H19C . . 109.5 ?
    H19A C19 H19C . . 109.5 ?
    H19B C19 H19C . . 109.5 ?
    F1 C9 C10 . . 116.9(5) ?
    F1 C9 C8 . . 118.9(4) ?
    C10 C9 C8 . . 124.2(5) ?
    P4 C15 H15A . . 109.5 ?
    P4 C15 H15B . . 109.5 ?
    H15A C15 H15B . . 109.5 ?
    P4 C15 H15C . . 109.5 ?
    H15A C15 H15C . . 109.5 ?
    H15B C15 H15C . . 109.5 ?
    P2 C18 H18A . . 109.5 ?
    P2 C18 H18B . . 109.5 ?
    H18A C18 H18B . . 109.5 ?
    P2 C18 H18C . . 109.5 ?
    H18A C18 H18C . . 109.5 ?
    H18B C18 H18C . . 109.5 ?
    P4 C16 H16A . . 109.5 ?
    P4 C16 H16B . . 109.5 ?
    H16A C16 H16B . . 109.5 ?
    P4 C16 H16C . . 109.5 ?
    H16A C16 H16C . . 109.5 ?
    H16B C16 H16C . . 109.5 ?
    C9 C10 C11 . . 119.0(6) ?
    C9 C10 H10 . . 120.5 ?
    C11 C10 H10 . . 120.5 ?
    C12 C11 C10 . . 120.2(5) ?
    C12 C11 H11 . . 119.9 ?
    C10 C11 H11 . . 119.9 ?
    C1 O Co1 . . 76.37(18) ?
data_global
_journal_date_recd_electronic     2009-03-20
_journal_date_accepted     2009-04-02
_journal_name_full     'Acta Crystallographica, Section E'
_journal_year     2009
_journal_volume     65
_journal_issue      5
_journal_page_first     m495
_journal_page_last     m495
_journal_paper_category     QM
_journal_coeditor_code     XU2497
_publ_contact_author_name     'Li, Xiao-Yan'
_publ_contact_author_address
;Chemistry and Chemical Engineering
Shandong University
Jinan 250100
People's Republic of China
;
_publ_contact_author_email     'xli63@sdu.edu.cn'
_publ_contact_author_fax     '86 531 8856 4464'
_publ_contact_author_phone     '86 531 8836 1350'
_publ_section_title
;
(2,6-Difluorobenzophenone)tris(trimethylphosphine)cobalt(0)
;
loop_
    _publ_author_name
    _publ_author_address
    'Ding, Jun'
;
School of Chemistry and Chemical Engineering
Shandong University
Jinan 250100
People's Republic of China
;
    'Li, Xiao-Yan'
;
School of Chemistry and Chemical Engineering
Shandong University
Jinan 250100
People's Republic of China
;
