# Supplementary material for: (2,6-Difluoro­benzophenone)tris­(trimethyl­phosphine)cobalt(0)
Source: Acta Crystallogr Sect E Struct Rep Online. 2009 Apr 8;65(Pt 5):m495. doi: 10.1107/S1600536809012367 (PMC2977559; doi:10.1107/S1600536809012367)
Supplement: Supplementary file 2 [file e-65-0m495-Isup2.hkl]

# 
# h,k,l, Fc-squared, Fo-squared, sigma(Fo-squared) and status flag 
# 
data_I
_shelx_title ' test in P2(1)/c' 
_shelx_refln_list_code          4 
_shelx_F_calc_maximum      262.23 
_exptl_crystal_F_000      1060.00 
_reflns_d_resolution_high  0.8124 
 
loop_ 
 _symmetry_equiv_pos_as_xyz 
 'x, y, z' 
 '-x, y+1/2, -z+1/2' 
 '-x, -y, -z' 
 'x, -y-1/2, z-1/2' 
 
_cell_length_a    14.2141 
_cell_length_b     9.8203 
_cell_length_c    19.2411 
_cell_angle_alpha  90.000 
_cell_angle_beta  101.773 
_cell_angle_gamma  90.000 
 
_shelx_F_squared_multiplier     1.000 
 
loop_ 
 _refln_index_h 
 _refln_index_k 
 _refln_index_l 
 _refln_F_squared_calc 
 _refln_F_squared_meas 
 _refln_F_squared_sigma 
 _refln_observed_status 
   1   0   0     1861.40     1152.27     29.66 o 
   2   0   0    68765.34    69453.12   1248.82 o 
   3   0   0     2284.29     2293.89     42.87 o 
   4   0   0     4488.58     4513.09     92.56 o 
   5   0   0     9427.66     9888.35    146.99 o 
   6   0   0     2719.28     2927.19     69.46 o 
   7   0   0    10789.25    10412.89    206.78 o 
   8   0   0    16082.15    15872.89    235.92 o 
   9   0   0     5513.71     5811.32    114.34 o 
  10   0   0       78.68      131.12     22.55 o 
  11   0   0     2787.25     2689.46     77.94 o 
  12   0   0     2816.68     2915.26     85.90 o 
  13   0   0      920.42      927.99     53.21 o 
  14   0   0     1191.79     1115.54    120.93 o 
  15   0   0       79.91       20.91     34.87 o 
   1   1   0    33889.00    36033.17    463.99 o 
   2   1   0      681.79      827.57     39.35 o 
   3   1   0      747.95      792.40     17.10 o 
   4   1   0     4227.30     4623.00     55.33 o 
   5   1   0       61.95       86.06     13.33 o 
   6   1   0     3813.42     3591.15     51.55 o 
   7   1   0     3111.55     2949.78     47.83 o 
   8   1   0     8410.38     8115.07     99.45 o 
   9   1   0     1901.99     1867.86     41.73 o 
  10   1   0     2798.63     2639.51     52.17 o 
  11   1   0      838.10      798.69     30.49 o 
  12   1   0      985.92     1097.94     37.13 o 
  13   1   0      939.33     1048.27     40.59 o 
  14   1   0      422.10      490.55     36.78 o 
  15   1   0      232.81      236.62     39.48 o 
   0   2   0     2607.09     3109.52     78.07 o 
   1   2   0     2691.42     2645.95     47.60 o 
   2   2   0      839.64      879.90     22.70 o 
   3   2   0     1116.89     1326.90     25.36 o 
   4   2   0      338.46      376.90     15.10 o 
   5   2   0     1778.27     1824.19     33.68 o 
   6   2   0        3.72       -2.44      7.23 o 
   7   2   0     6441.99     5975.76     78.44 o 
   8   2   0      169.34      125.26     13.43 o 
   9   2   0     1572.65     1507.47     37.67 o 
  10   2   0       19.67       16.58     11.32 o 
  11   2   0       95.05       70.05     14.80 o 
  12   2   0      120.71      128.29     18.12 o 
  13   2   0      444.33      497.95     29.79 o 
  14   2   0      228.97      305.55     31.29 o 
  15   2   0      360.34      336.45     43.04 o 
   1   3   0    15342.27    16301.24    231.43 o 
   2   3   0       42.93       40.32      9.29 o 
   3   3   0     4310.52     4292.84     66.66 o 
   4   3   0      296.41      251.83     14.42 o 
   5   3   0     3160.33     3249.45     51.12 o 
   6   3   0     3883.75     3839.76     58.79 o 
   7   3   0      193.98      217.92     19.15 o 
   8   3   0     1363.78     1355.98     35.73 o 
   9   3   0        1.43       -9.16      9.16 o 
  10   3   0       57.66       72.40     16.50 o 
  11   3   0       29.56       15.08     12.65 o 
  12   3   0      282.65      296.20     24.69 o 
  13   3   0      107.93      125.76     31.84 o 
  14   3   0      246.14      253.25     34.99 o 
  15   3   0      385.56      403.26     38.45 o 
   0   4   0      977.90      972.93     50.29 o 
   1   4   0     3829.49     4528.73    104.57 o 
   2   4   0     2046.45     2124.61     45.38 o 
   3   4   0       31.44        7.16      9.58 o 
   4   4   0    11106.41    11229.44    126.37 o 
   5   4   0     2475.28     2632.84     47.93 o 
   6   4   0      869.08      822.88     34.42 o 
   7   4   0     1745.70     1721.12     40.94 o 
   8   4   0      599.36      680.77     41.84 o 
   9   4   0       29.86       36.45     13.19 o 
  10   4   0      301.23      294.51     22.95 o 
  11   4   0      235.71      273.93     23.59 o 
  12   4   0       31.34       26.01     15.17 o 
  13   4   0      418.00      432.81     35.60 o 
  14   4   0       24.98       23.57     20.66 o 
  15   4   0       96.91      103.21     27.69 o 
   1   5   0        5.55      -15.70     15.70 o 
   2   5   0      205.55      177.81     45.22 o 
   3   5   0      274.11      296.08     26.34 o 
   4   5   0     2309.84     2230.84     53.27 o 
   5   5   0      576.24      588.06     30.80 o 
   6   5   0     1317.14     1351.05     37.55 o 
   7   5   0      122.14      119.21     16.46 o 
   8   5   0      479.38      470.16     25.93 o 
   9   5   0      125.43      122.62     17.85 o 
  10   5   0      443.56      529.16     29.60 o 
  11   5   0      314.31      343.78     26.67 o 
  12   5   0      514.02      523.39     32.38 o 
  13   5   0        0.61       15.67     19.62 o 
  14   5   0       47.16       22.57     23.12 o 
  15   5   0       62.35       51.51     26.83 o 
   0   6   0     3144.92     3155.85    117.46 o 
   1   6   0     2700.42     2740.27     92.80 o 
   2   6   0      435.19      427.80     40.18 o 
   3   6   0     3344.88     3223.49     85.68 o 
   4   6   0      668.91      542.22     31.01 o 
   5   6   0        3.35        6.83     11.97 o 
   6   6   0      286.28      324.38     23.73 o 
   7   6   0       13.56       -6.59     17.39 o 
   8   6   0      129.80      128.85     18.86 o 
   9   6   0      912.05      888.83     36.94 o 
  10   6   0        8.06       11.96     15.50 o 
  11   6   0      921.17      937.13     53.19 o 
  12   6   0      125.77       86.05     23.93 o 
  13   6   0       48.11       17.89     22.36 o 
  14   6   0       30.52       -3.37     21.78 o 
   1   7   0     1329.06     1344.49     58.14 o 
   2   7   0     1531.90     1447.81     60.89 o 
   3   7   0     1410.85     1302.45     57.74 o 
   4   7   0      699.93      707.59     86.30 o 
   5   7   0     1222.66     1203.53     57.26 o 
   6   7   0       27.75       36.10     22.25 o 
   7   7   0      314.21      303.48     25.83 o 
   8   7   0      202.39      228.32     24.32 o 
   9   7   0        1.71      -14.44     14.44 o 
  10   7   0     1116.49     1184.97     68.85 o 
  11   7   0      150.23      158.44     25.01 o 
  12   7   0      389.99      483.16     41.13 o 
  13   7   0        4.62       -6.40     22.47 o 
   0   8   0      818.83     1024.47     81.82 o 
   1   8   0      126.16      151.42     31.20 o 
   2   8   0     1241.95     1285.29     63.50 o 
   3   8   0      827.78      869.22     54.61 o 
   4   8   0     1541.73     1583.04     70.07 o 
   5   8   0      112.52       84.14     27.57 o 
   6   8   0      403.93      513.15     51.48 o 
   7   8   0       82.78       77.45     22.56 o 
   8   8   0        0.20       -9.09     16.71 o 
   9   8   0      611.76      612.52     36.56 o 
  10   8   0       44.35       31.43     22.41 o 
  11   8   0      509.39      544.78     43.90 o 
  12   8   0        3.84       11.56     24.25 o 
   1   9   0      231.44      278.07     40.91 o 
   2   9   0      163.25      151.62     34.55 o 
   3   9   0      555.35      550.85     50.49 o 
   4   9   0      134.61      142.73     47.72 o 
   5   9   0      468.22      411.06     45.77 o 
   6   9   0      169.53      145.79     52.72 o 
   7   9   0        5.55      -16.41     18.99 o 
   8   9   0      245.84      206.07     31.51 o 
   9   9   0       17.51       24.68     22.03 o 
  10   9   0      157.03      140.64     37.01 o 
  11   9   0        8.62        8.08     20.74 o 
   0  10   0       10.11       60.50     45.22 o 
   1  10   0       11.91       13.75     28.56 o 
   2  10   0       34.72       13.50     44.70 o 
   3  10   0        8.73       -4.52     42.47 o 
   4  10   0      217.25      251.82     45.65 o 
   5  10   0      173.49      172.91     63.56 o 
   6  10   0        1.21       35.76     24.36 o 
   7  10   0      154.17      155.19     30.74 o 
   8  10   0       65.67       28.72     25.70 o 
   9  10   0       18.63       45.30     25.24 o 
   1  11   0       12.15      -52.48     52.48 o 
   2  11   0        0.16      -28.92     30.59 o 
   3  11   0       86.34       71.09     39.35 o 
   4  11   0       14.95       25.93     38.69 o 
   5  11   0       18.69       51.78     38.85 o 
   6  11   0       39.00       37.48     25.30 o 
   0  12   0       91.80      110.44     59.39 o 
   1  12   0        5.12      -25.58     25.58 o 
 -16   1   1       42.82       38.31     35.15 o 
 -15   1   1        0.28       -3.41     23.16 o 
 -14   1   1        0.88       18.16     23.99 o 
 -13   1   1       10.27       13.90     14.49 o 
 -12   1   1        8.02       18.10     13.25 o 
 -11   1   1      305.95      274.28     20.66 o 
 -10   1   1      120.57      108.74     15.66 o 
  -9   1   1      762.20      824.18     27.48 o 
  -8   1   1      378.45      398.97     18.93 o 
  -7   1   1       65.40       47.00      9.24 o 
  -6   1   1     1018.09     1080.80     25.29 o 
  -5   1   1     5565.45     5813.46     68.49 o 
  -4   1   1      564.94      569.38     15.76 o 
  -3   1   1     9436.62     9265.35     92.64 o 
  -2   1   1      724.27      657.94     18.54 o 
  -1   1   1       25.00       29.63      3.91 o 
   0   1   1     3737.80     3627.29     55.34 o 
   1   1   1        0.43       -0.30      4.75 o 
   2   1   1     3589.16     3546.60     73.11 o 
   3   1   1     2684.55     2886.87     55.10 o 
   4   1   1      252.85      247.72     11.26 o 
   5   1   1      342.05      370.97     18.88 o 
   6   1   1      313.09      294.92     24.29 o 
   7   1   1      318.91      305.27     20.51 o 
   8   1   1      197.35      187.67     19.25 o 
   9   1   1     1042.59     1063.00     31.45 o 
  10   1   1       94.65       92.31     14.27 o 
  11   1   1      223.95      223.58     20.04 o 
  12   1   1       49.76       43.00     14.15 o 
  13   1   1       27.91        5.74     13.72 o 
  14   1   1        0.85        9.23     16.45 o 
  15   1   1      124.56      162.19     47.09 o 
 -16   2   1       29.69       73.83     31.47 o 
 -15   2   1        0.12       -3.37     22.80 o 
 -14   2   1      110.44      130.61     34.42 o 
 -13   2   1      290.97      313.29     29.54 o 
 -12   2   1      217.67      194.24     20.37 o 
 -11   2   1       86.24       65.11     14.37 o 
 -10   2   1      261.71      241.67     18.92 o 
  -9   2   1     1074.82     1007.53     30.71 o 
  -8   2   1        7.29        5.63      8.59 o 
  -7   2   1     1877.76     1811.52     37.01 o 
  -6   2   1      287.44      316.69     15.76 o 
  -5   2   1      280.25      287.58     14.21 o 
  -4   2   1       88.09       88.71      9.33 o 
  -3   2   1     5599.50     5769.85     66.46 o 
  -2   2   1     1341.53     1454.81     28.92 o 
  -1   2   1    13606.35    13282.64    148.30 o 
   0   2   1    13447.91    13634.15    189.23 o 
   1   2   1    21994.72    22448.17    301.86 o 
   2   2   1      112.18      112.53     10.30 o 
   3   2   1     5321.15     5451.49     64.05 o 
   4   2   1     3038.57     2864.05     42.42 o 
   5   2   1        9.76       47.40      8.59 o 
   6   2   1     2264.13     2166.28     39.68 o 
   7   2   1       56.52       66.32     10.78 o 
   8   2   1     5735.18     5387.85    107.50 o 
   9   2   1       97.93       91.77     13.44 o 
  10   2   1      201.43      191.03     18.18 o 
  11   2   1      305.98      313.82     29.76 o 
  12   2   1       54.54       44.96     14.29 o 
  13   2   1       17.71        5.37     14.50 o 
  14   2   1        1.49       -0.61     15.52 o 
  15   2   1       52.83       -8.47     34.10 o 
 -16   3   1       35.39       54.12     31.29 o 
 -15   3   1      318.19      300.61     56.92 o 
 -14   3   1       25.72       28.69     20.01 o 
 -13   3   1      521.57      446.99     34.71 o 
 -12   3   1      444.35      371.22     25.71 o 
 -11   3   1       45.54       43.74     13.85 o 
 -10   3   1       70.67       74.29     14.47 o 
  -9   3   1      112.47      123.33     15.51 o 
  -8   3   1     2953.03     2793.65     84.55 o 
  -7   3   1     1013.44      845.24     26.73 o 
  -6   3   1      939.03     1034.29     27.88 o 
  -5   3   1        2.37       10.46      8.62 o 
  -4   3   1     1813.63     1925.03     35.84 o 
  -3   3   1     3786.08     3937.11     62.26 o 
  -2   3   1    20732.56    21903.08    211.19 o 
  -1   3   1     2256.58     2329.94     51.96 o 
   0   3   1    17402.84    17978.77    252.05 o 
   1   3   1     1237.75     1257.89     38.07 o 
   2   3   1     2602.85     2845.04     53.40 o 
   3   3   1      129.98      213.52     15.61 o 
   4   3   1      915.49     1011.42     25.60 o 
   5   3   1     1529.34     1657.31     46.42 o 
   6   3   1      318.73      270.06     16.58 o 
   7   3   1     4052.21     3859.32     61.73 o 
   8   3   1       59.97       59.02     13.45 o 
   9   3   1     1499.43     1324.75     37.19 o 
  10   3   1      104.34       87.51     15.10 o 
  11   3   1       19.83        2.89     12.27 o 
  12   3   1       37.22       14.96     13.91 o 
  13   3   1        2.36        1.76     14.83 o 
  14   3   1      432.95      429.24     37.54 o 
  15   3   1      100.95       90.51     45.77 o 
 -16   4   1       89.17      151.26     39.24 o 
 -15   4   1       40.91       54.96     30.09 o 
 -14   4   1      550.40      578.90     41.70 o 
 -13   4   1        3.45      -10.02     19.49 o 
 -12   4   1      192.03      184.62     29.85 o 
 -11   4   1      231.35      275.16     40.20 o 
 -10   4   1        0.66        2.35     12.01 o 
  -9   4   1       84.70       79.06     14.70 o 
  -8   4   1      543.13      567.58     26.05 o 
  -7   4   1     3726.28     3563.80     61.08 o 
  -6   4   1     3584.71     3599.83     59.44 o 
  -5   4   1      671.60      621.70     23.25 o 
  -4   4   1     3069.48     2978.57     50.03 o 
  -3   4   1      171.00      175.16     15.71 o 
  -2   4   1     4246.30     4506.02     87.95 o 
  -1   4   1      206.30      293.80     30.91 o 
   0   4   1     1307.99     1380.83     43.03 o 
   1   4   1     7130.33     7202.60    124.87 o 
   2   4   1      271.46      253.98     27.33 o 
   3   4   1      958.40     1089.06     33.15 o 
   4   4   1      811.42      837.14     30.80 o 
   5   4   1     1855.34     1835.96     39.57 o 
   6   4   1     2904.36     2884.09     62.06 o 
   7   4   1      414.47      386.76     21.80 o 
   8   4   1     1122.26      982.80     32.70 o 
   9   4   1       11.68       -1.95     11.67 o 
  10   4   1       18.42       11.79     12.56 o 
  11   4   1       21.51      -11.32     12.40 o 
  12   4   1        6.09       13.20     14.60 o 
  13   4   1      399.42      439.71     30.48 o 
  14   4   1       31.24       40.84     22.05 o 
  15   4   1      323.15      351.81     65.15 o 
 -15   5   1      167.23      177.77     39.02 o 
 -14   5   1        4.22        8.77     21.76 o 
 -13   5   1      158.22      167.66     27.95 o 
 -12   5   1        4.13       -1.14     18.45 o 
 -11   5   1       11.51       34.75     15.64 o 
 -10   5   1       20.35       34.44     14.65 o 
  -9   5   1       47.55       67.99     15.66 o 
  -8   5   1      398.10      435.48     25.42 o 
  -7   5   1      932.56      903.27     42.80 o 
  -6   5   1     1726.95     1667.59     54.23 o 
  -5   5   1      397.14      411.55     22.21 o 
  -4   5   1     1626.69     1714.25     45.56 o 
  -3   5   1       71.97       79.31     14.98 o 
  -2   5   1     3915.88     4341.40     93.47 o 
  -1   5   1      255.65      230.68     23.20 o 
   0   5   1     1336.31     1223.76     44.61 o 
   1   5   1       58.18       38.21     14.80 o 
   2   5   1     1550.89     1599.25     43.52 o 
   3   5   1      128.94      131.64     21.96 o 
   4   5   1      810.26      893.41     49.03 o 
   5   5   1      687.46      693.11     32.73 o 
   6   5   1     1654.02     1680.04     66.87 o 
   7   5   1      483.11      415.31     24.09 o 
   8   5   1       72.59      118.50     17.21 o 
   9   5   1       25.12       26.12     13.66 o 
  10   5   1      207.28      185.06     21.46 o 
  11   5   1       44.15       44.35     16.97 o 
  12   5   1      111.70      124.68     21.06 o 
  13   5   1        0.51       17.41     16.96 o 
  14   5   1      398.10      432.84     39.91 o 
  15   5   1       13.82       -3.20     40.91 o 
 -14   6   1       73.27       89.36     28.38 o 
 -13   6   1        1.59       -4.97     20.82 o 
 -12   6   1       60.41       48.62     22.45 o 
 -11   6   1       31.10       60.35     18.12 o 
 -10   6   1       43.69       48.41     16.39 o 
  -9   6   1      102.87      105.53     27.67 o 
  -8   6   1      244.76      269.62     25.52 o 
  -7   6   1      208.55      206.12     21.12 o 
  -6   6   1      165.56      134.48     21.91 o 
  -5   6   1      302.82      348.56     20.76 o 
  -4   6   1      210.80      210.22     22.19 o 
  -3   6   1       72.04       61.05     23.03 o 
  -2   6   1      292.02      282.15     29.06 o 
  -1   6   1        1.70        5.18     15.24 o 
   0   6   1      932.78      883.93     73.21 o 
   1   6   1        7.24       12.99     16.40 o 
   2   6   1      998.50     1080.91     48.20 o 
   3   6   1      174.67      205.82     36.87 o 
   4   6   1       68.32       72.58     21.49 o 
   5   6   1      535.62      541.67     32.14 o 
   6   6   1        3.35        2.19     10.93 o 
   7   6   1      257.34      215.14     21.30 o 
   8   6   1        7.57       -1.95     13.54 o 
   9   6   1       11.60       21.44     14.71 o 
  10   6   1       91.72       68.86     18.36 o 
  11   6   1       78.50       72.09     18.78 o 
  12   6   1        9.68       35.24     18.14 o 
  13   6   1      249.33      229.10     33.21 o 
  14   6   1       29.16       11.29     23.30 o 
 -14   7   1        5.57      -10.63     22.77 o 
 -13   7   1       89.34       33.03     24.66 o 
 -12   7   1        4.54       17.12     23.05 o 
 -11   7   1      158.58      148.31     28.07 o 
 -10   7   1      137.04      114.38     23.04 o 
  -9   7   1        1.90       -1.62     17.48 o 
  -8   7   1      241.10      295.24     32.08 o 
  -7   7   1      234.52      224.50     24.29 o 
  -6   7   1       51.60       39.37     15.60 o 
  -5   7   1        0.09       -5.07     19.56 o 
  -4   7   1      662.20      534.93     41.14 o 
  -3   7   1       33.35        5.89     20.78 o 
  -2   7   1     1112.23      956.30     51.39 o 
  -1   7   1      577.25      555.29     40.83 o 
   0   7   1      152.64      213.25     30.58 o 
   1   7   1     1595.48     1694.35     85.85 o 
   2   7   1       66.39      119.41     36.26 o 
   3   7   1      767.26      806.53     86.34 o 
   4   7   1        2.46      -10.56     18.69 o 
   5   7   1        2.15       18.16     22.17 o 
   6   7   1        2.61        4.76     15.91 o 
   7   7   1      187.32      204.15     22.66 o 
   8   7   1        3.80        1.83     14.57 o 
   9   7   1      565.51      595.21     33.90 o 
  10   7   1      351.85      341.53     29.37 o 
  11   7   1        4.31        1.81     17.31 o 
  12   7   1      178.12      194.78     28.07 o 
  13   7   1       16.56        3.81     25.16 o 
 -12   8   1      239.37      268.84     37.09 o 
 -11   8   1       67.50       34.80     22.91 o 
 -10   8   1      318.37      298.17     29.73 o 
  -9   8   1      340.16      326.68     26.50 o 
  -8   8   1      152.49      151.07     23.12 o 
  -7   8   1      153.81      171.56     26.99 o 
  -6   8   1       26.97        2.46     23.37 o 
  -5   8   1       77.65      119.60     29.96 o 
  -4   8   1        0.05      -12.11     21.25 o 
  -3   8   1      532.84      533.60    100.86 o 
  -2   8   1       61.90       33.69     31.29 o 
  -1   8   1     1210.45     1199.65     81.96 o 
   0   8   1      232.41      228.43     35.03 o 
   1   8   1       87.16       20.47     24.10 o 
   2   8   1      885.02     1019.96     57.73 o 
   3   8   1        2.02      -21.25     21.25 o 
   4   8   1      283.65      297.45     69.08 o 
   5   8   1      115.44       96.38     28.04 o 
   6   8   1      246.58      289.86     27.79 o 
   7   8   1       19.62       28.26     20.75 o 
   8   8   1      467.48      511.66     39.30 o 
   9   8   1      147.30      111.93     22.44 o 
  10   8   1      118.09      132.28     23.82 o 
  11   8   1      181.71      191.57     28.05 o 
  12   8   1        4.82      -20.62     20.62 o 
 -11   9   1      425.58      363.41     41.09 o 
 -10   9   1       72.11      125.14     28.58 o 
  -9   9   1      230.19      223.28     33.08 o 
  -8   9   1      166.87      183.86     30.92 o 
  -7   9   1       19.64       19.34     21.67 o 
  -6   9   1      597.21      641.63     43.51 o 
  -5   9   1       32.95       69.10     30.24 o 
  -4   9   1      906.82      877.16     58.35 o 
  -3   9   1        5.74       -6.44     23.94 o 
  -2   9   1      618.48      645.16     53.36 o 
  -1   9   1       91.90       67.78     30.62 o 
   0   9   1      288.49      258.91     40.00 o 
   1   9   1      311.04      287.43     41.12 o 
   2   9   1        6.16      -31.39     37.16 o 
   3   9   1      338.04      439.47     45.96 o 
   4   9   1       15.64        0.84     26.19 o 
   5   9   1      566.97      604.32     52.34 o 
   6   9   1       65.38       31.03     21.72 o 
   7   9   1      288.73      284.02     35.46 o 
   8   9   1        3.92       45.46     21.89 o 
   9   9   1       48.37       17.35     20.22 o 
  10   9   1      246.32      211.49     33.10 o 
  11   9   1       64.53       43.80     24.48 o 
  -9  10   1        9.30        6.31     27.39 o 
  -8  10   1      304.33      353.83     40.68 o 
  -7  10   1      183.71      248.58     40.52 o 
  -6  10   1        9.53      -21.73     21.73 o 
  -5  10   1     1016.15      984.53     66.61 o 
  -4  10   1       43.05       70.33     35.39 o 
  -3  10   1     1484.05     1590.88    200.60 o 
  -2  10   1       31.83       -9.20     28.91 o 
  -1  10   1      476.41      482.49     52.23 o 
   0  10   1        6.66      -27.66     28.23 o 
   1  10   1      223.69      281.44     46.29 o 
   2  10   1      421.36      431.95     51.82 o 
   3  10   1      443.51      507.83     54.91 o 
   4  10   1     1434.42     1561.40     82.48 o 
   5  10   1      268.69      303.32     47.51 o 
   6  10   1      620.57      708.67     49.14 o 
   7  10   1        0.96      -24.58     33.78 o 
   8  10   1       90.48       77.89     29.05 o 
   9  10   1      169.11      220.60     56.04 o 
  -7  11   1      243.80      272.00     49.21 o 
  -6  11   1      321.48      317.28     41.33 o 
  -5  11   1        6.74      -34.68     34.68 o 
  -4  11   1      742.03      677.26     64.59 o 
  -3  11   1       69.42       11.17     50.88 o 
  -2  11   1      421.81      459.21     56.91 o 
  -1  11   1        2.00      -17.77     31.09 o 
   0  11   1      181.70      121.76     40.43 o 
   1  11   1       33.45      -23.33     63.42 o 
   2  11   1      365.77      324.09     52.38 o 
   3  11   1      592.89      581.01    112.11 o 
   4  11   1      373.14      304.45     55.19 o 
   5  11   1      628.12      709.42     66.01 o 
   6  11   1        5.94       23.57     23.63 o 
  -1  12   1       45.30       28.08     35.68 o 
   0  12   1        2.42      -48.34     51.23 o 
   1  12   1       10.32       -8.33     32.03 o 
 -17   0   2       17.72       15.42     41.05 o 
 -16   0   2        0.36      -25.77     35.63 o 
 -15   0   2      670.84      622.50     75.09 o 
 -14   0   2        2.02      -25.42     25.42 o 
 -13   0   2     4147.35     4532.26    168.44 o 
 -12   0   2      474.67      515.28     38.63 o 
 -11   0   2     3488.30     3360.60     86.94 o 
 -10   0   2     1863.36     1845.06     70.19 o 
  -9   0   2     2035.69     2079.58     59.64 o 
  -8   0   2     2389.15     2463.78    131.14 o 
  -7   0   2      364.30      372.86     23.26 o 
  -6   0   2     9474.83     9833.48    149.51 o 
  -5   0   2      772.31      695.24     24.92 o 
  -4   0   2    24439.93    26320.70    339.95 o 
  -3   0   2    10173.78    10622.55    144.45 o 
   1   0   2    44533.98    46121.23    834.42 o 
   2   0   2     5057.84     5508.87    120.65 o 
   3   0   2      721.24      556.24     30.77 o 
   4   0   2       96.89      117.29     22.47 o 
   5   0   2     3701.05     4113.40     75.49 o 
   6   0   2     3440.47     3650.95     73.60 o 
   7   0   2    14589.54    15074.07    327.78 o 
  10   0   2     1490.55     1776.86     89.12 o 
  11   0   2        8.02       12.38     15.84 o 
  12   0   2      720.37      800.67     47.30 o 
  13   0   2      199.51      252.08     47.93 o 
  14   0   2      169.04      136.63     44.38 o 
  15   0   2       79.62       22.85     38.20 o 
 -17   1   2        5.06      -26.05     27.08 o 
 -16   1   2       94.22       87.11     32.21 o 
 -15   1   2       24.53       38.10     26.64 o 
 -14   1   2     1242.95     1206.91     63.78 o 
 -13   1   2      361.48      379.70     31.11 o 
 -12   1   2     2723.88     2844.56     69.90 o 
 -11   1   2      576.73      576.70     26.57 o 
 -10   1   2      229.37      207.64     17.49 o 
  -9   1   2     5106.58     5182.47     74.46 o 
  -8   1   2      888.62      864.04     25.59 o 
  -7   1   2     4894.24     4600.44     62.83 o 
  -6   1   2      464.56      517.08     17.66 o 
  -5   1   2     8393.10     8953.93     95.54 o 
  -4   1   2      292.42      351.30     12.48 o 
  -3   1   2    19302.41    20343.96    238.98 o 
  -2   1   2    15865.79    16787.06    154.74 o 
  -1   1   2     7227.34     7773.69    150.31 o 
   0   1   2    31544.51    33291.97    610.83 o 
   1   1   2     2857.12     3010.41     62.03 o 
   2   1   2     1440.29     1423.37     34.41 o 
   3   1   2       58.38       55.65      6.59 o 
   4   1   2     9440.77     9771.26    114.19 o 
   5   1   2      778.96      808.04     20.90 o 
   6   1   2     2569.27     2406.26     60.23 o 
   9   1   2     2075.07     1995.36     63.47 o 
  10   1   2      244.58      232.51     18.77 o 
  11   1   2      566.76      545.11     27.17 o 
  12   1   2      212.38      246.18     23.43 o 
  13   1   2      358.07      382.32     26.98 o 
  14   1   2      276.01      389.08     43.06 o 
  15   1   2      487.36      525.90     50.11 o 
 -17   2   2       93.51       48.17     34.29 o 
 -16   2   2       90.27       96.74     42.65 o 
 -15   2   2      201.71      161.17     34.91 o 
 -14   2   2      502.43      582.65     59.35 o 
 -13   2   2      267.14      284.52     28.90 o 
 -12   2   2      578.73      546.43     28.33 o 
 -11   2   2      545.10      589.66     27.64 o 
 -10   2   2      343.15      397.61     21.93 o 
  -9   2   2      233.39      254.64     18.84 o 
  -8   2   2     5005.35     4682.15     68.01 o 
  -7   2   2      172.16      163.43     13.23 o 
  -6   2   2     4576.21     4201.70     69.56 o 
  -5   2   2     1932.46     1864.75     33.28 o 
  -4   2   2     7315.19     7656.78     84.88 o 
  -3   2   2      100.58      134.13      9.67 o 
  -2   2   2     1920.10     1994.58     45.96 o 
  -1   2   2     1797.70     1999.66     33.51 o 
   0   2   2     2074.79     2182.50     45.23 o 
   1   2   2     7547.09     8192.13    125.59 o 
   2   2   2     2530.36     2526.25     42.51 o 
   3   2   2    12967.68    12975.69    191.37 o 
   4   2   2      134.73      193.62     18.41 o 
   5   2   2       35.66       15.52      6.95 o 
   6   2   2     3593.62     3267.99    222.45 o 
   7   2   2        9.96        7.23      7.34 o 
   8   2   2     2341.14     2180.18     44.12 o 
   9   2   2      972.09      904.79     29.79 o 
  10   2   2       85.21       74.05     14.38 o 
  11   2   2        4.05       10.51     11.80 o 
  12   2   2      435.68      456.36     27.81 o 
  13   2   2      285.67      273.74     30.48 o 
  14   2   2      654.30      680.17     51.87 o 
  15   2   2      194.26      211.16     53.28 o 
  16   2   2      243.92      210.74     57.58 o 
 -16   3   2      360.84      507.00     74.36 o 
 -15   3   2      232.49      306.37     44.48 o 
 -14   3   2        6.04       30.72     25.72 o 
 -13   3   2      253.32      286.81     29.87 o 
 -12   3   2       18.37       15.64     15.68 o 
 -11   3   2       34.81       33.99     13.17 o 
 -10   3   2       33.04       22.12     11.07 o 
  -9   3   2       98.54      100.05     21.76 o 
  -8   3   2      257.76      244.70     17.95 o 
  -7   3   2     5761.93     5785.70     78.96 o 
  -6   3   2     3714.06     3781.50     57.60 o 
  -5   3   2     2556.52     2583.63     43.84 o 
  -4   3   2     2521.04     2248.21     38.99 o 
  -3   3   2     3380.56     3382.53     48.42 o 
  -2   3   2     3294.04     3219.62     52.58 o 
  -1   3   2     4120.92     4269.77     63.49 o 
   0   3   2     2991.69     3066.74     62.51 o 
   1   3   2     3739.05     4081.71     78.50 o 
   2   3   2    15684.48    15851.72    231.56 o 
   3   3   2      164.35      141.81     13.94 o 
   4   3   2     1806.43     1699.65     33.82 o 
   5   3   2     3896.24     3943.44     58.41 o 
   6   3   2        3.52       -3.30      7.72 o 
   7   3   2    10239.08    10333.81    131.12 o 
   8   3   2        0.91        1.80      9.72 o 
   9   3   2      106.41      160.61     20.68 o 
  10   3   2      308.66      312.92     21.99 o 
  11   3   2      313.68      377.16     25.11 o 
  12   3   2        7.47       17.20     14.63 o 
  13   3   2      766.73      883.23     38.73 o 
  14   3   2      301.07      403.89     44.23 o 
  15   3   2      254.72      190.67     53.62 o 
  16   3   2      213.53      182.68     57.03 o 
 -16   4   2        6.74       35.24     31.07 o 
 -15   4   2      149.14      113.67     48.93 o 
 -14   4   2      151.22      175.02     35.45 o 
 -13   4   2       41.00       52.29     21.47 o 
 -12   4   2      171.12      167.82     27.52 o 
 -11   4   2       11.28       10.93     12.87 o 
 -10   4   2       47.40       66.10     15.42 o 
  -9   4   2      239.06      244.95     24.58 o 
  -8   4   2     1850.17     1698.58     41.49 o 
  -7   4   2      514.77      521.59     29.99 o 
  -6   4   2     2089.91     2152.68     44.17 o 
  -5   4   2     9646.74    10162.18    118.67 o 
  -4   4   2     1556.61     1624.74     35.46 o 
  -3   4   2     8482.62     8126.60    111.43 o 
  -2   4   2      144.34      192.99     15.61 o 
  -1   4   2     3057.03     2897.83     65.77 o 
   0   4   2      578.15      559.33     28.35 o 
   1   4   2     3040.33     3135.74    136.98 o 
   2   4   2       16.11       54.24     14.23 o 
   3   4   2     8145.10     8096.14    113.68 o 
   4   4   2     5026.70     4908.05     81.16 o 
   5   4   2     3301.33     3488.69     57.37 o 
   6   4   2     5452.84     5167.43     75.68 o 
   7   4   2        5.55        7.65     10.19 o 
   8   4   2     1119.92     1091.63     34.19 o 
   9   4   2       35.67       38.33     13.21 o 
  10   4   2      660.23      699.08     31.75 o 
  11   4   2       56.71       63.94     20.18 o 
  12   4   2      909.73      866.32     38.05 o 
  13   4   2       22.49       30.32     19.11 o 
  14   4   2      258.58      293.11     56.85 o 
  15   4   2      257.04      193.93     57.65 o 
 -15   5   2        1.68      -17.51     27.30 o 
 -14   5   2       54.43       38.30     24.00 o 
 -13   5   2      366.62      317.83     34.56 o 
 -12   5   2       18.03       -2.05     27.99 o 
 -11   5   2      746.75      847.56     43.68 o 
 -10   5   2      172.38      192.61     21.14 o 
  -9   5   2      971.74     1016.89     36.58 o 
  -8   5   2      100.22      108.10     16.81 o 
  -7   5   2     1054.53     1020.99     33.83 o 
  -6   5   2      948.74      928.65     31.59 o 
  -5   5   2     1271.46     1411.11     36.83 o 
  -4   5   2     3360.99     3321.94     65.79 o 
  -3   5   2     1429.47     1375.00     40.05 o 
  -2   5   2     3879.91     3713.01     84.62 o 
  -1   5   2      167.15      201.16     22.59 o 
   0   5   2     2485.97     2428.44     65.72 o 
   1   5   2      301.17      326.30     26.74 o 
   2   5   2     1582.89     1671.46     67.69 o 
   3   5   2     1436.00     1384.82     78.42 o 
   4   5   2     2916.96     2871.63     62.19 o 
   5   5   2      550.51      509.48     24.44 o 
   6   5   2      440.61      532.32     25.74 o 
   7   5   2      314.56      306.03     21.88 o 
   8   5   2        2.85       13.37     12.52 o 
   9   5   2     1306.42     1273.49     40.56 o 
  10   5   2      418.19      416.16     27.53 o 
  11   5   2     1337.75     1301.18     44.08 o 
  12   5   2       28.14       15.17     16.42 o 
  13   5   2      217.78      173.98     24.26 o 
  14   5   2        7.46       37.37     43.55 o 
  15   5   2       15.22       51.19     46.75 o 
 -15   6   2       78.14      124.03     39.07 o 
 -14   6   2        0.21      -15.90     21.28 o 
 -13   6   2      219.34      209.80     31.79 o 
 -12   6   2      603.03      596.47     41.68 o 
 -11   6   2       88.72       95.94     22.77 o 
 -10   6   2     1896.14     1932.00     52.74 o 
  -9   6   2        9.29        2.36     13.93 o 
  -8   6   2      850.49      802.17     34.47 o 
  -7   6   2      658.49      665.54     30.99 o 
  -6   6   2       26.70       20.49     11.86 o 
  -5   6   2        1.05      -10.43     10.43 o 
  -4   6   2      296.73      291.13     24.97 o 
  -3   6   2      759.15      680.45     39.80 o 
  -2   6   2     3194.72     3049.08    121.87 o 
  -1   6   2     1832.95     1714.48     59.62 o 
   0   6   2      262.66      288.02     29.63 o 
   1   6   2      592.41      625.83     51.50 o 
   2   6   2     4347.65     3989.87    216.75 o 
   3   6   2      275.15      251.13     29.90 o 
   4   6   2      160.86      187.01     28.62 o 
   5   6   2     1373.80     1254.03     88.04 o 
   6   6   2      151.28      143.91     18.67 o 
   7   6   2      459.19      491.38     28.13 o 
   8   6   2      914.45      845.78     35.74 o 
   9   6   2       21.23       21.30     15.56 o 
  10   6   2     1299.96     1338.05     45.35 o 
  11   6   2      102.36      109.63     21.49 o 
  12   6   2      242.49      252.36     27.58 o 
  13   6   2        3.11       51.74     22.91 o 
  14   6   2        3.74       39.80     45.43 o 
 -14   7   2       19.94      -12.43     24.48 o 
 -13   7   2       52.45       44.50     35.45 o 
 -12   7   2      150.67      131.79     29.03 o 
 -11   7   2      855.37      881.99     66.29 o 
 -10   7   2      137.71      150.03     25.95 o 
  -9   7   2      548.31      524.52     31.91 o 
  -8   7   2       24.52       19.30     13.32 o 
  -7   7   2       71.14       66.11     16.87 o 
  -6   7   2       70.77       86.23     17.68 o 
  -5   7   2      531.60      575.19     33.02 o 
  -4   7   2      236.76      218.09     31.62 o 
  -3   7   2     5397.44     5379.83    123.45 o 
  -2   7   2      708.49      681.75     43.49 o 
  -1   7   2     1507.29     1437.47     67.65 o 
   0   7   2     1408.76     1548.39    104.78 o 
   1   7   2      442.24      526.87     59.84 o 
   2   7   2      637.24      688.52     45.71 o 
   3   7   2      397.96      366.20     37.48 o 
   4   7   2     1398.37     1251.55     60.17 o 
   5   7   2      140.56      195.65     71.30 o 
   6   7   2      851.37      822.48     48.40 o 
   7   7   2        2.45        6.75     13.97 o 
   8   7   2      235.18      210.49     23.71 o 
   9   7   2      503.88      458.22     31.38 o 
  10   7   2       53.76       60.82     19.15 o 
  11   7   2      425.55      416.29     31.95 o 
  12   7   2        4.66      -12.01     17.05 o 
  13   7   2       28.40      -19.11     28.40 o 
 -13   8   2        6.50       67.79     49.39 o 
 -12   8   2      142.93      162.67     31.97 o 
 -11   8   2       91.67       70.68     22.14 o 
 -10   8   2      252.88      290.31     29.50 o 
  -9   8   2      249.97      312.48     37.77 o 
  -8   8   2       43.57       59.88     18.66 o 
  -7   8   2        0.17        4.57     15.51 o 
  -6   8   2       12.53       15.58     19.65 o 
  -5   8   2      273.05      256.96     36.51 o 
  -4   8   2     1371.40     1458.98     66.48 o 
  -3   8   2      278.47      268.52     36.97 o 
  -2   8   2     1464.19     1611.07     70.62 o 
  -1   8   2      359.82      410.99     41.06 o 
   0   8   2      142.09       77.17     27.94 o 
   1   8   2      185.73      168.07     31.74 o 
   2   8   2        2.33      -19.82     19.82 o 
   3   8   2      701.92      655.28     50.42 o 
   4   8   2        4.84       -3.18     21.45 o 
   5   8   2      657.42      585.38     38.86 o 
   6   8   2      108.87      126.23     24.72 o 
   7   8   2      312.95      317.68     32.83 o 
   8   8   2        2.55       17.42     20.73 o 
   9   8   2       37.21        3.91     21.49 o 
  10   8   2      197.86      163.50     25.98 o 
  11   8   2        9.60        3.79     18.89 o 
  12   8   2      168.72      195.86     45.76 o 
 -11   9   2       84.89       82.51     26.48 o 
 -10   9   2      122.10       95.93     28.29 o 
  -9   9   2      175.64      173.69     30.63 o 
  -8   9   2      413.70      460.89     40.66 o 
  -7   9   2      184.88      185.18     30.17 o 
  -6   9   2       33.10       29.86     21.06 o 
  -5   9   2      160.03      150.62     53.03 o 
  -4   9   2       98.25      114.74     31.54 o 
  -3   9   2      284.53      296.04     40.41 o 
  -2   9   2        0.66      -22.73     22.73 o 
  -1   9   2      499.10      580.05     51.42 o 
   0   9   2        4.19      -24.92     49.25 o 
   1   9   2      174.39      215.04     38.84 o 
   2   9   2      127.39       93.45     36.74 o 
   3   9   2       13.06       60.50     30.32 o 
   4   9   2      334.39      397.97     73.00 o 
   5   9   2        4.95       36.86     34.17 o 
   6   9   2       83.25       80.62     24.89 o 
   7   9   2       15.56       36.32     23.77 o 
   8   9   2        3.10        7.53     19.57 o 
   9   9   2       12.93       45.91     23.63 o 
  10   9   2       49.69       78.62     27.63 o 
  11   9   2      113.47      116.21     46.19 o 
  -9  10   2       83.33       54.04     38.34 o 
  -8  10   2      125.66       99.36     29.61 o 
  -7  10   2       14.88        0.41     24.41 o 
  -6  10   2       99.63       76.20     31.42 o 
  -5  10   2      109.03      176.02     82.41 o 
  -4  10   2       85.76       56.31     31.84 o 
  -3  10   2       42.87       42.95     42.65 o 
  -2  10   2       45.97       30.54     52.75 o 
  -1  10   2       15.99      -32.65     32.65 o 
   0  10   2       74.58       88.03     34.41 o 
   1  10   2       36.36       21.71     30.25 o 
   2  10   2        1.43      -17.01     28.86 o 
   3  10   2      508.54      659.68     75.85 o 
   4  10   2      103.63      109.35     38.68 o 
   5  10   2      177.56      139.88     39.70 o 
   6  10   2      116.81       99.31     29.17 o 
   7  10   2       14.88       28.47     24.95 o 
   8  10   2       10.14      -20.52     22.24 o 
   9  10   2        2.78       33.14     24.66 o 
  -7  11   2       42.36       22.44     27.37 o 
  -6  11   2        3.53       39.45     26.64 o 
  -5  11   2        0.23       16.00     33.93 o 
  -4  11   2      114.85      109.82     41.45 o 
  -3  11   2       16.43        7.67     33.13 o 
  -2  11   2      154.25      143.75     40.69 o 
  -1  11   2       11.48      -30.07     30.07 o 
   0  11   2       21.36      -31.69     31.69 o 
   1  11   2        0.52      -30.48     30.48 o 
   2  11   2       54.24        8.56     33.32 o 
   3  11   2       25.39       94.50     42.04 o 
   4  11   2      137.28       83.88     63.21 o 
   5  11   2       43.91       22.23     36.66 o 
   6  11   2        8.05      -13.04     24.28 o 
 -17   1   3       19.89       21.40     31.02 o 
 -16   1   3       23.79       51.28     30.56 o 
 -15   1   3       15.82       42.09     27.06 o 
 -14   1   3      143.82      133.39     30.79 o 
 -13   1   3        1.04       26.26     19.76 o 
 -12   1   3      275.58      283.70     25.93 o 
 -11   1   3       54.49       63.79     14.42 o 
 -10   1   3        0.81       -2.40      8.93 o 
  -9   1   3       37.89       34.91     10.00 o 
  -8   1   3     1096.36     1223.92     29.61 o 
  -7   1   3      216.65      206.76     13.03 o 
  -6   1   3     1158.97     1404.70     27.74 o 
  -5   1   3      274.81      226.84     10.93 o 
  -4   1   3    11577.54    11806.92    116.93 o 
  -3   1   3      491.83      473.64     12.43 o 
  -2   1   3        0.85        8.44      3.85 o 
   0   1   3     3381.01     3056.97     54.57 o 
   1   1   3       57.89       61.65      7.57 o 
   2   1   3    24909.40    25230.88    275.88 o 
   3   1   3     3478.86     3676.55     55.35 o 
   4   1   3     5003.02     4888.52     53.96 o 
   5   1   3      286.30      281.56     13.17 o 
   6   1   3       35.97       45.56      8.72 o 
   7   1   3     1140.73     1039.14     32.69 o 
   8   1   3      224.94      215.09     16.27 o 
   9   1   3        3.94       -4.05      9.26 o 
  10   1   3      330.37      338.61     21.73 o 
  11   1   3        6.70       -9.49     11.68 o 
  12   1   3      216.70      229.12     32.75 o 
  13   1   3       26.72       19.45     21.17 o 
  14   1   3       57.54        5.99     59.53 o 
  15   1   3        4.89      -19.82     23.45 o 
  16   1   3      157.84      175.46     56.54 o 
 -17   2   3        1.91        4.94     30.79 o 
 -16   2   3       13.18       28.55     29.29 o 
 -15   2   3        5.62        6.00     24.12 o 
 -14   2   3       99.17      101.81     29.46 o 
 -13   2   3      162.01      146.87     30.25 o 
 -12   2   3      343.08      392.30     29.89 o 
 -11   2   3      164.32      177.89     18.07 o 
 -10   2   3       80.42      112.76     14.50 o 
  -9   2   3      384.53      386.30     20.21 o 
  -8   2   3       38.11       31.12      9.35 o 
  -7   2   3      424.90      427.48     20.97 o 
  -6   2   3      857.83      932.38     43.54 o 
  -5   2   3     7495.45     7587.05     86.00 o 
  -4   2   3      293.25      297.94     13.29 o 
  -3   2   3       12.20       30.82      6.65 o 
  -2   2   3    21899.97    21982.02    221.57 o 
  -1   2   3     1529.88     1768.41     39.88 o 
   0   2   3     4956.69     5120.71     59.01 o 
   1   2   3      169.72      195.93     25.28 o 
   2   2   3     2669.36     2956.62     47.57 o 
   3   2   3     6009.74     5603.90     65.88 o 
   4   2   3      521.20      549.31     14.83 o 
   5   2   3        3.06        2.26      6.02 o 
   6   2   3       54.06       64.09     11.50 o 
   7   2   3     2666.02     2895.79     80.45 o 
   8   2   3        9.32       -1.08      8.93 o 
   9   2   3        0.50        5.78      9.75 o 
  10   2   3      197.39      216.13     19.06 o 
  11   2   3      617.56      573.54     66.77 o 
  12   2   3      241.19      201.19     32.49 o 
  13   2   3        0.23       40.66     22.88 o 
  14   2   3        2.68       -0.80     21.88 o 
  15   2   3      180.11      188.85     37.79 o 
  16   2   3       12.56      -27.71     37.51 o 
 -16   3   3        7.06       21.10     27.27 o 
 -15   3   3        2.23       -6.02     25.08 o 
 -14   3   3      177.10      137.19     33.10 o 
 -13   3   3      486.88      446.88     44.90 o 
 -12   3   3        6.19      -14.85     14.85 o 
 -11   3   3      678.07      615.07     43.43 o 
 -10   3   3      230.42      176.46     17.54 o 
  -9   3   3      198.37      186.50     17.02 o 
  -8   3   3      245.29      253.65     23.83 o 
  -7   3   3      246.27      255.60     21.34 o 
  -6   3   3     5025.53     5134.62     69.99 o 
  -5   3   3        3.44        5.18      7.53 o 
  -4   3   3      310.60      333.49     15.93 o 
  -3   3   3       75.03      109.43     11.46 o 
  -2   3   3      108.09       91.32      8.75 o 
  -1   3   3        8.69        8.19      7.53 o 
   0   3   3     1192.28     1162.31     63.28 o 
   1   3   3        5.53       -4.76      9.47 o 
   2   3   3      445.12      384.29     17.41 o 
   3   3   3     3098.72     3417.84     59.19 o 
   4   3   3      312.48      306.72     25.80 o 
   5   3   3      448.48      416.52     25.81 o 
   7   3   3        0.14       -0.22      6.78 o 
   9   3   3      220.91      116.98     62.01 o 
  10   3   3       31.08       19.28     15.30 o 
  11   3   3      504.80      337.04    117.50 o 
  12   3   3       44.49       71.06     24.05 o 
  13   3   3       10.23        8.53     21.02 o 
  14   3   3        0.42       -3.92     35.25 o 
  15   3   3      111.59      108.21     33.94 o 
 -16   4   3        0.15       21.37     29.23 o 
 -15   4   3      220.89      258.69     43.93 o 
 -14   4   3        0.59      -11.46     21.19 o 
 -13   4   3      234.30      190.11     27.15 o 
 -12   4   3      107.76       96.10     25.76 o 
 -11   4   3        1.93       -5.70     14.32 o 
 -10   4   3      286.33      257.44     21.35 o 
  -9   4   3      164.24      176.99     18.17 o 
  -8   4   3      528.01      541.88     24.97 o 
  -7   4   3      755.02      775.57     30.66 o 
  -6   4   3     1712.96     1555.01     36.85 o 
  -5   4   3      627.75      655.56     23.97 o 
  -4   4   3     1391.22     1400.05     32.50 o 
  -3   4   3      695.33      701.04     26.37 o 
  -2   4   3     2103.20     2191.62     45.57 o 
  -1   4   3       94.18       85.74     15.07 o 
   0   4   3      629.55      655.58     31.12 o 
   1   4   3      356.50      361.40     25.63 o 
   2   4   3     6338.16     6397.21    119.66 o 
   3   4   3      175.56      169.04     13.43 o 
   4   4   3     1652.55     1519.69     52.30 o 
   5   4   3      506.71      482.00     21.85 o 
   6   4   3      139.12      157.77     15.83 o 
   7   4   3      208.60      193.58     17.59 o 
   8   4   3       45.47       21.85     11.82 o 
   9   4   3      584.09      597.44     28.71 o 
  10   4   3      142.94      173.58     20.28 o 
  11   4   3      277.39      307.55     25.24 o 
  12   4   3      135.33      103.29     38.72 o 
  13   4   3        0.98      -22.12     25.77 o 
  14   4   3      367.30      417.65     48.52 o 
  15   4   3       11.24        2.99     40.01 o 
 -15   5   3       55.77       10.71     29.59 o 
 -14   5   3      266.14      269.80     43.06 o 
 -13   5   3        0.02       -0.70     18.82 o 
 -12   5   3      211.50      169.35     26.42 o 
 -11   5   3        5.55       -0.19     16.86 o 
 -10   5   3       75.69      103.45     18.27 o 
  -9   5   3      235.87      239.39     29.26 o 
  -8   5   3      993.49      989.64     34.17 o 
  -7   5   3     3432.76     3453.74     79.95 o 
  -6   5   3      905.04      919.78     31.15 o 
  -5   5   3     1551.51     1428.45     47.39 o 
  -4   5   3      844.38      905.89     49.19 o 
  -3   5   3      758.75      740.34     29.87 o 
  -2   5   3     2501.22     2535.00     67.42 o 
  -1   5   3      103.02       77.14     18.07 o 
   0   5   3      197.13      204.52     27.23 o 
   1   5   3     7901.31     7994.08    145.17 o 
   2   5   3     1444.02     1554.06     54.46 o 
   3   5   3      208.25      181.43     24.37 o 
   4   5   3      975.14     1022.21     47.34 o 
   5   5   3     1983.96     1936.21     44.25 o 
   6   5   3     1290.32     1219.97     35.92 o 
   7   5   3     1097.36     1079.70     40.81 o 
   8   5   3      488.16      510.58     27.60 o 
   9   5   3       27.59        4.53     13.52 o 
  10   5   3      544.30      608.93     31.77 o 
  11   5   3       26.80       27.97     16.42 o 
  12   5   3      113.01      155.84     32.77 o 
  13   5   3      603.64      718.07     55.66 o 
  14   5   3        0.11       17.00     27.29 o 
 -15   6   3       76.01      100.00     35.84 o 
 -14   6   3       18.65       17.07     39.45 o 
 -13   6   3      125.77      152.36     41.71 o 
 -12   6   3        5.23       11.05     20.18 o 
 -11   6   3      111.58      112.66     25.45 o 
 -10   6   3      119.25       83.01     21.78 o 
  -9   6   3        8.33      -10.88     15.69 o 
  -8   6   3     1165.50     1171.90     51.68 o 
  -7   6   3        2.77       15.68     11.14 o 
  -6   6   3     1169.62     1245.37     39.42 o 
  -5   6   3        0.50      -10.14     10.14 o 
  -4   6   3      171.20      148.02     22.95 o 
  -3   6   3      280.31      301.60     34.97 o 
  -2   6   3      253.44      243.50     27.94 o 
  -1   6   3     1691.92     1699.55     90.30 o 
   0   6   3     2986.74     2981.68     84.22 o 
   1   6   3     3575.47     3768.98     93.85 o 
   2   6   3      822.51      797.11     44.97 o 
   3   6   3     1812.86     1790.72     89.08 o 
   4   6   3      315.34      322.55     34.11 o 
   5   6   3      793.43      842.06     49.69 o 
   6   6   3      442.86      426.63     26.00 o 
   7   6   3      868.92      868.40     34.44 o 
   8   6   3        0.20        4.01     12.92 o 
   9   6   3      591.03      600.10     32.43 o 
  10   6   3        8.95       20.22     15.89 o 
  11   6   3      124.22      141.32     22.69 o 
  12   6   3      289.21      321.06     43.79 o 
  13   6   3        2.72      -12.00     22.66 o 
  14   6   3      249.57      140.03     60.78 o 
 -14   7   3       75.33       98.23     35.25 o 
 -13   7   3        2.24       -6.31     22.40 o 
 -12   7   3      234.24      222.56     33.48 o 
 -11   7   3      105.26      125.39     27.83 o 
 -10   7   3       59.53       62.40     23.32 o 
  -9   7   3      159.76      148.58     18.78 o 
  -8   7   3       73.55       46.69     15.87 o 
  -7   7   3      283.59      371.72     27.23 o 
  -6   7   3       46.20       36.31     15.19 o 
  -5   7   3      581.62      633.78     31.14 o 
  -4   7   3      452.54      384.39     45.95 o 
  -3   7   3     2229.91     2197.56    150.49 o 
  -2   7   3       23.64       44.78     42.20 o 
  -1   7   3     1552.90     1561.92     97.35 o 
   0   7   3     2178.49     2417.31    150.38 o 
   1   7   3       75.10       97.50     35.88 o 
   2   7   3      651.79      703.43     71.96 o 
   3   7   3      116.56      143.78     27.44 o 
   4   7   3       83.16       60.80     25.17 o 
   5   7   3       77.16       73.54     40.08 o 
   6   7   3      457.87      460.72     33.93 o 
   7   7   3      101.07       67.75     23.77 o 
   8   7   3      934.88      955.89     39.89 o 
   9   7   3       46.39       38.10     16.91 o 
  10   7   3      193.51      175.63     23.98 o 
  11   7   3      243.08      254.08     28.12 o 
  12   7   3        0.65      -18.90     25.48 o 
  13   7   3       47.17       65.44     97.00 o 
 -13   8   3      240.49      224.92     35.63 o 
 -12   8   3        1.57       15.87     21.92 o 
 -11   8   3      460.01      469.28     41.45 o 
 -10   8   3      182.90      168.47     28.03 o 
  -9   8   3      206.10      234.02     30.87 o 
  -8   8   3      130.75      110.73     21.57 o 
  -7   8   3      324.76      323.85     28.59 o 
  -6   8   3       74.90       53.16     28.49 o 
  -5   8   3      203.04      203.73     27.87 o 
  -4   8   3      633.73      647.98     47.84 o 
  -3   8   3        2.07       59.00     25.70 o 
  -2   8   3     1557.91     1552.39     68.71 o 
  -1   8   3       24.08      -11.18     20.96 o 
   0   8   3      651.85      741.56     49.98 o 
   1   8   3      158.14      158.42     41.47 o 
   2   8   3        3.07       -0.02     22.00 o 
   3   8   3      100.47      120.26     29.84 o 
   4   8   3       64.39       38.74     52.82 o 
   5   8   3      269.95      297.47     39.44 o 
   6   8   3      126.28      157.46     26.35 o 
   7   8   3      752.52      798.35     49.26 o 
   8   8   3      109.34       78.75     24.80 o 
   9   8   3      293.30      329.67     41.36 o 
  10   8   3      260.74      323.43     35.38 o 
  11   8   3       28.32       30.13     20.10 o 
  12   8   3       20.45      -10.50     56.61 o 
 -11   9   3        6.32        3.44     22.48 o 
 -10   9   3      776.72      755.50     73.34 o 
  -9   9   3        0.43      -16.92     19.77 o 
  -8   9   3      296.82      270.59     34.30 o 
  -7   9   3       17.16       37.32     24.20 o 
  -6   9   3      107.41      103.76     26.69 o 
  -5   9   3      635.59      651.52     42.76 o 
  -4   9   3      170.03      165.33     35.56 o 
  -3   9   3     1146.02     1279.27     67.65 o 
  -2   9   3      110.55       97.66     32.36 o 
  -1   9   3      571.85      598.10     51.93 o 
   0   9   3       27.70       78.91     31.74 o 
   1   9   3      144.56      134.05     63.63 o 
   2   9   3      299.10      305.87     42.19 o 
   3   9   3      232.24      239.30     39.74 o 
   4   9   3      457.35      543.81     51.42 o 
   5   9   3      366.54      296.46     42.62 o 
   6   9   3      412.18      425.51     38.63 o 
   7   9   3       17.35       22.81     18.55 o 
   8   9   3       75.72       69.48     33.75 o 
   9   9   3      172.56      181.33     32.26 o 
  10   9   3       18.40       34.17     24.78 o 
  -9  10   3      353.79      405.34     53.11 o 
  -8  10   3        7.81      -26.49     26.49 o 
  -7  10   3      165.60      200.72     33.53 o 
  -6  10   3       84.48      113.97     31.96 o 
  -5  10   3        0.81        3.00     22.83 o 
  -4  10   3      596.61      534.74     54.96 o 
  -3  10   3       10.46      -26.69     26.69 o 
  -2  10   3      555.40      631.89     56.99 o 
  -1  10   3       66.40        1.68     64.63 o 
   0  10   3       70.49      106.74     37.17 o 
   1  10   3        5.42      -41.71     41.71 o 
   2  10   3      207.09      232.12     44.07 o 
   3  10   3      320.11      380.08     49.97 o 
   4  10   3      555.92      532.71     55.38 o 
   5  10   3      382.12      462.04     54.22 o 
   6  10   3      191.50       99.94     29.11 o 
   7  10   3       24.05       56.24     25.61 o 
   8  10   3        1.08       10.16     23.08 o 
  -7  11   3       14.13      -21.81     44.73 o 
  -6  11   3       38.57       54.66     27.85 o 
  -5  11   3      119.60       68.13     29.17 o 
  -4  11   3        7.30        1.06     33.39 o 
  -3  11   3      103.27      124.76     41.88 o 
  -2  11   3       81.23       61.71     39.41 o 
  -1  11   3       66.09       76.87     37.58 o 
   0  11   3      175.88      150.17     44.59 o 
   1  11   3      146.55      177.91     42.92 o 
   2  11   3       43.35      128.04     44.20 o 
   3  11   3      180.16      148.67     43.13 o 
   4  11   3      253.70      253.37     50.91 o 
   5  11   3       45.34       28.74     35.60 o 
   6  11   3       57.47       71.25     29.09 o 
 -17   0   4       21.31       65.01     48.76 o 
 -16   0   4      114.28      123.71     50.08 o 
 -15   0   4      234.80      184.21     50.22 o 
 -14   0   4     1292.35     1333.42     94.88 o 
 -13   0   4        4.88        3.75     31.74 o 
 -12   0   4     1659.24     1779.91     97.73 o 
 -11   0   4      494.96      587.77     59.25 o 
 -10   0   4       17.89       60.20     16.38 o 
  -9   0   4      260.09      232.12     21.80 o 
  -8   0   4      261.53      249.12     19.84 o 
  -7   0   4      257.76      299.73     35.95 o 
  -6   0   4     9797.53    10935.99    161.05 o 
  -5   0   4    28711.16    29951.17    388.31 o 
  -4   0   4      147.28      119.84      8.63 o 
  -3   0   4     4357.04     4945.13    114.47 o 
  -2   0   4       93.23       90.93     11.22 o 
  -1   0   4    14447.38    14664.36    198.41 o 
   0   0   4     4666.17        2.99      2.36 o 
   1   0   4     2480.01     2332.17     47.29 o 
   2   0   4     1385.17     1583.55     55.71 o 
   3   0   4     8171.66     8581.78    189.28 o 
   4   0   4      357.86      397.76     56.44 o 
   5   0   4     5863.43     6075.28    100.74 o 
   6   0   4     1520.91     1483.12     53.07 o 
   7   0   4     2259.41     2346.14     59.46 o 
   8   0   4     4715.02     5080.37    102.12 o 
   9   0   4     2314.16     2263.89    131.49 o 
  10   0   4       42.01       22.03     15.86 o 
  11   0   4        3.35       23.41     26.81 o 
  12   0   4       38.13       37.02     30.70 o 
  13   0   4       19.42       32.58     31.81 o 
  14   0   4      101.97      150.80     45.29 o 
  15   0   4      345.01      353.41     64.04 o 
  16   0   4        1.56      -24.80     39.18 o 
 -17   1   4        3.14       10.65     29.81 o 
 -16   1   4       28.07       65.85     31.41 o 
 -15   1   4      525.12      558.76     70.50 o 
 -14   1   4       19.08       46.71     27.91 o 
 -13   1   4     2110.96     2179.46     80.76 o 
 -12   1   4       78.38       98.33     26.12 o 
 -11   1   4      668.03      648.70     32.62 o 
 -10   1   4      325.70      351.40     29.99 o 
  -9   1   4      199.62      176.16     16.34 o 
  -8   1   4     1396.20     1333.73     50.72 o 
  -7   1   4      468.50      475.34     17.47 o 
  -6   1   4     3158.63     3164.12     46.76 o 
  -5   1   4     1442.98     1526.85     28.87 o 
  -4   1   4     8642.06     9078.68     92.60 o 
  -3   1   4      743.48      709.95     15.01 o 
  -2   1   4     1992.51     2242.97     26.36 o 
  -1   1   4    10524.39    10792.63    150.06 o 
   0   1   4      214.02      215.71     11.97 o 
   1   1   4     3175.16     3573.55     46.04 o 
   2   1   4      623.84      668.92     17.98 o 
   3   1   4     8535.48     9055.39    100.01 o 
   4   1   4     1579.55     1853.50     27.33 o 
   5   1   4      265.67      231.49     12.36 o 
   6   1   4      312.81      308.28     19.36 o 
   7   1   4     1695.10     1743.11     38.64 o 
   8   1   4     2142.29     2116.22     42.42 o 
   9   1   4     1532.33     1689.12     40.08 o 
  10   1   4      612.10      653.89     27.53 o 
  11   1   4       24.40       21.61     19.04 o 
  12   1   4      126.13      118.32     26.70 o 
  13   1   4      142.66      134.68     42.58 o 
  14   1   4      239.62      297.95     42.79 o 
  15   1   4       53.00      -16.66     25.12 o 
  16   1   4      400.80      328.01     49.49 o 
 -17   2   4        2.82      -27.59     27.59 o 
 -16   2   4      192.32      205.45     53.80 o 
 -15   2   4      151.16      100.76     81.30 o 
 -14   2   4      478.38      475.85     47.22 o 
 -13   2   4      429.43      395.27     42.28 o 
 -12   2   4     1097.64     1089.11     58.12 o 
 -11   2   4       99.32      102.62     17.96 o 
 -10   2   4      298.15      324.77     19.89 o 
  -9   2   4     2028.33     2126.69     43.13 o 
  -8   2   4       97.79      119.84     13.84 o 
  -7   2   4     6925.93     6535.51    137.93 o 
  -6   2   4     1052.52     1139.71     26.00 o 
  -5   2   4     6324.63     6014.81     82.97 o 
  -4   2   4      599.12      707.45     16.11 o 
  -3   2   4     9332.52     9884.15    101.38 o 
  -2   2   4     5055.35     5627.26     56.77 o 
  -1   2   4     3938.41     4306.74     51.92 o 
   0   2   4     8934.61     9724.66    101.04 o 
   1   2   4     2800.94     2975.17     55.85 o 
   2   2   4     9040.57     9622.96    135.55 o 
   3   2   4        0.03       -4.24      5.54 o 
   4   2   4     3977.54     3814.10     45.91 o 
   5   2   4     1973.60     2019.51     32.02 o 
   6   2   4      169.99      112.19     11.66 o 
   7   2   4     2556.65     2439.94     45.16 o 
   8   2   4     1372.10     1409.32     57.44 o 
   9   2   4      509.24      545.33     25.97 o 
  10   2   4      478.63      424.13     28.79 o 
  11   2   4     1105.29     1118.74     64.74 o 
  12   2   4       20.59       47.86     22.62 o 
  13   2   4      718.82      722.07     92.80 o 
  14   2   4      124.43       90.83     45.32 o 
  15   2   4      437.98      534.60    114.71 o 
  16   2   4       23.81       29.70     31.66 o 
 -16   3   4      146.13      280.58     45.89 o 
 -15   3   4       95.60       63.12     28.92 o 
 -14   3   4      331.10      394.99     46.73 o 
 -13   3   4       82.26      132.55     53.66 o 
 -12   3   4       76.97       51.56     18.52 o 
 -11   3   4      497.41      461.21     45.97 o 
 -10   3   4      275.50      287.03     26.74 o 
  -9   3   4      506.22      519.79     26.55 o 
  -8   3   4     5368.17     5291.80     75.51 o 
  -7   3   4       11.51       12.62      7.94 o 
  -6   3   4    10471.62    10572.70    103.61 o 
  -5   3   4     2471.64     2554.32     48.28 o 
  -4   3   4     2237.63     2186.42     32.27 o 
  -3   3   4     5250.19     5644.43     60.83 o 
  -2   3   4     4060.45     4158.62     53.79 o 
  -1   3   4     3242.25     3304.53     65.32 o 
   0   3   4     5632.24     5783.69    101.74 o 
   1   3   4     6609.53     6946.76    119.95 o 
   2   3   4     1390.30     1402.50     33.41 o 
   3   3   4     4794.21     4749.92     73.05 o 
   4   3   4      480.89      555.26     16.51 o 
   5   3   4     1975.10     1657.00     47.86 o 
   6   3   4     3901.79     3756.55     62.78 o 
   7   3   4     1741.17     1676.24     38.79 o 
   8   3   4      976.18      972.47     35.22 o 
   9   3   4      630.16      680.32     28.82 o 
  10   3   4      349.53      367.85     24.07 o 
  11   3   4      112.22       89.34     26.67 o 
  12   3   4      985.63     1047.53     92.90 o 
  13   3   4       15.06       29.49     23.92 o 
  14   3   4      474.86      490.30     50.44 o 
  15   3   4      145.80      180.92     39.98 o 
 -16   4   4      343.21      250.93     46.45 o 
 -15   4   4       25.33        3.82     30.74 o 
 -14   4   4        6.28      -21.36     24.00 o 
 -13   4   4      122.50      169.31     51.30 o 
 -12   4   4      132.33      152.43     29.40 o 
 -11   4   4       72.49       99.74     20.64 o 
 -10   4   4     1081.79     1086.21     56.37 o 
  -9   4   4     1697.41     1686.45     42.48 o 
  -8   4   4      345.25      382.95     21.90 o 
  -7   4   4     3813.13     3830.90     62.80 o 
  -6   4   4     2698.40     2690.31     49.21 o 
  -5   4   4      690.56      745.90     35.55 o 
  -4   4   4     1494.24     1422.62     34.23 o 
  -3   4   4      176.65      147.52     12.85 o 
  -2   4   4      650.74      651.11     24.76 o 
  -1   4   4     1392.97     1324.45     46.75 o 
   0   4   4     2780.16     2612.94     64.52 o 
   1   4   4     2501.06     2344.21     89.74 o 
   2   4   4     8334.21     8080.44    143.67 o 
   3   4   4      432.25      504.00     45.61 o 
   4   4   4    10527.14    10954.72    273.94 o 
   5   4   4     1536.40     1330.36     73.97 o 
   6   4   4     2862.18     2882.34    137.70 o 
   8   4   4      592.87      509.42     39.29 o 
   9   4   4      196.28      187.13     30.37 o 
  10   4   4      374.16      362.87     47.15 o 
  11   4   4     1020.85     1145.36     60.68 o 
  12   4   4       79.22      131.36     30.52 o 
  13   4   4      423.19      488.52     62.86 o 
  14   4   4       44.76       47.06     29.41 o 
  15   4   4      126.07      106.01     37.30 o 
 -15   5   4      279.89      276.40     46.75 o 
 -14   5   4        0.45       16.00     28.01 o 
 -13   5   4      113.99       98.94     30.06 o 
 -12   5   4      723.54      742.91     43.52 o 
 -11   5   4      303.31      339.25     35.45 o 
 -10   5   4     1737.68     1740.68     58.07 o 
  -9   5   4     1510.23     1589.63     43.75 o 
  -8   5   4     1314.71     1253.74     58.62 o 
  -7   5   4       42.09       25.40     11.77 o 
  -6   5   4      990.17     1048.16     32.77 o 
  -5   5   4     2854.73     2817.54     53.06 o 
  -4   5   4    10710.05    10340.16    123.18 o 
  -3   5   4     1903.94     1939.27     47.44 o 
  -2   5   4    12747.05    13001.53    168.14 o 
  -1   5   4     2879.26     2803.35     71.79 o 
   0   5   4      257.57      262.85     20.37 o 
   1   5   4     2566.94     2510.33     70.10 o 
   2   5   4      940.06      897.68     42.44 o 
   3   5   4     6714.99     6988.24    153.32 o 
   4   5   4       77.48       29.17     17.87 o 
   5   5   4     4537.97     4577.43     85.56 o 
   6   5   4      632.74      738.35     42.19 o 
   7   5   4     1046.56      913.23     33.67 o 
   8   5   4     1212.82     1146.18     48.85 o 
   9   5   4      156.04      151.93     19.63 o 
  10   5   4     1548.06     1544.06     48.46 o 
  11   5   4        0.29      -20.57     20.57 o 
  12   5   4      680.65      610.54     52.52 o 
  13   5   4       11.85       30.34     25.70 o 
  14   5   4      233.36      257.67     42.60 o 
 -15   6   4       21.82        4.61     28.58 o 
 -14   6   4      314.13      255.39     44.35 o 
 -13   6   4      101.30      113.28     35.47 o 
 -12   6   4      384.11      332.87     35.27 o 
 -11   6   4     1025.69     1087.33     64.72 o 
 -10   6   4       24.17       41.06     22.39 o 
  -9   6   4     1379.50     1346.23     51.70 o 
  -8   6   4      398.52      463.11     27.68 o 
  -7   6   4      272.05      296.05     23.96 o 
  -6   6   4      608.92      626.01     29.84 o 
  -5   6   4     2445.20     2417.15     52.36 o 
  -4   6   4     1810.70     1866.60     45.08 o 
  -3   6   4     4692.93     4586.65     85.44 o 
  -2   6   4     3506.54     3665.10     91.11 o 
  -1   6   4     2488.71     2539.32     73.60 o 
   0   6   4     1020.91      834.56     43.24 o 
   1   6   4       61.32       54.34     16.61 o 
   2   6   4      347.59      341.75     56.44 o 
   3   6   4       45.25       40.85     20.63 o 
   4   6   4     1818.63     1725.37     66.66 o 
   5   6   4      291.29      303.08     43.34 o 
   6   6   4     1624.83     1535.45     51.07 o 
   7   6   4      881.15      910.54     35.58 o 
   8   6   4      141.92      119.74     18.98 o 
   9   6   4     1996.20     1894.73     51.98 o 
  10   6   4      109.93       98.37     20.06 o 
  11   6   4      443.67      425.17     46.55 o 
  12   6   4        7.35        8.28     25.51 o 
  13   6   4      117.12      127.76     36.20 o 
 -14   7   4       31.07       17.07     30.56 o 
 -13   7   4       65.23       86.84     28.72 o 
 -12   7   4      178.98      203.72     32.36 o 
 -11   7   4      180.14      139.34     23.42 o 
 -10   7   4      395.71      396.01     35.49 o 
  -9   7   4      109.73      132.64     30.67 o 
  -8   7   4       37.23       26.40     16.24 o 
  -7   7   4       50.79       33.55     15.37 o 
  -6   7   4      454.23      469.49     28.94 o 
  -5   7   4        8.25       33.52     15.74 o 
  -4   7   4      406.11      522.90     40.84 o 
  -3   7   4       31.27       39.55     22.56 o 
  -2   7   4     1274.98     1316.24     91.93 o 
  -1   7   4      142.81      157.88     27.96 o 
   0   7   4        7.69       21.09     35.04 o 
   1   7   4        3.74       19.70     20.65 o 
   2   7   4      233.50      291.20     32.90 o 
   3   7   4      468.78      485.60     41.45 o 
   4   7   4       48.73       52.26     23.97 o 
   5   7   4      944.61      912.62     55.88 o 
   6   7   4      112.59      115.43     22.78 o 
   7   7   4      236.47      186.69     26.98 o 
   8   7   4       23.41        0.72     17.20 o 
   9   7   4       52.08       21.04     16.57 o 
  10   7   4      140.77       81.20     20.20 o 
  11   7   4       11.38      -13.81     32.47 o 
  12   7   4      113.88      107.38     57.34 o 
  13   7   4       32.40       -3.77     77.55 o 
 -13   8   4        3.21       42.21     25.08 o 
 -12   8   4        8.33       27.19     22.54 o 
 -11   8   4       63.75       63.77     25.40 o 
 -10   8   4       52.81       80.50     24.32 o 
  -9   8   4       14.25       82.52     23.90 o 
  -8   8   4      105.68      102.58     23.89 o 
  -7   8   4       70.37       62.07     19.09 o 
  -6   8   4       11.64       19.09     15.89 o 
  -5   8   4        1.36       -0.12     17.40 o 
  -4   8   4       87.35       48.65     26.00 o 
  -3   8   4      560.53      670.42     48.60 o 
  -2   8   4        0.66      -11.70     22.96 o 
  -1   8   4      269.32      244.68     35.83 o 
   0   8   4        9.27        2.21     23.26 o 
   1   8   4       48.75       57.55     36.64 o 
   2   8   4        2.92       14.52     22.22 o 
   3   8   4      257.02      305.01     39.89 o 
   4   8   4      116.76      149.70     33.63 o 
   5   8   4        0.14       -0.76     35.56 o 
   6   8   4       55.51       58.17     22.07 o 
   7   8   4      172.97      121.51     26.03 o 
   8   8   4        6.97        0.58     19.65 o 
   9   8   4        6.16       -8.34     18.84 o 
  10   8   4        0.95       -2.79     19.73 o 
  11   8   4      135.72      183.66     40.28 o 
 -11   9   4       23.03       62.98     26.28 o 
 -10   9   4       58.04       62.70     25.92 o 
  -9   9   4       76.10      102.45     27.52 o 
  -8   9   4      155.35      131.08     28.65 o 
  -7   9   4       47.11       58.02     41.57 o 
  -6   9   4      116.64       73.60     34.94 o 
  -5   9   4       18.24       -3.13     20.60 o 
  -4   9   4       44.51       62.40     30.34 o 
  -3   9   4        5.26       -3.05     26.69 o 
  -2   9   4       84.17       37.25     27.49 o 
  -1   9   4       99.06      137.47     34.19 o 
   0   9   4      464.31      420.38     45.46 o 
   1   9   4        6.00       37.00     27.24 o 
   2   9   4        0.04      -21.69     24.74 o 
   3   9   4      147.68      170.23     37.47 o 
   4   9   4       86.61       80.81     29.65 o 
   5   9   4       11.40        8.13     27.71 o 
   6   9   4        3.74        4.75     17.62 o 
   7   9   4        6.89        7.81     22.49 o 
   8   9   4        4.60       -1.52     23.30 o 
   9   9   4        0.16       23.52     23.25 o 
  10   9   4       54.38       60.77     30.59 o 
  -9  10   4      110.75      123.56     36.53 o 
  -8  10   4       75.37       70.26     33.31 o 
  -7  10   4       52.42        7.37     29.47 o 
  -6  10   4      143.04      223.74     33.92 o 
  -5  10   4        0.36      -16.96     29.94 o 
  -4  10   4      188.73      130.31     39.04 o 
  -3  10   4       15.39      -29.73     29.73 o 
  -2  10   4       26.87       39.92     33.30 o 
  -1  10   4      147.71      226.23     42.17 o 
   0  10   4        4.10      -19.33     38.38 o 
   1  10   4       86.62       19.16     33.79 o 
   2  10   4      431.14      460.43     51.71 o 
   3  10   4       15.54      -28.73     28.73 o 
   4  10   4      330.63      443.19     74.18 o 
   5  10   4       17.97        5.23     31.59 o 
   6  10   4        0.47       11.47     23.80 o 
   7  10   4        0.16       10.05     24.40 o 
   8  10   4        2.27       -3.08     20.66 o 
  -6  11   4       44.44       -9.81     25.68 o 
  -5  11   4       11.88      -22.43     22.43 o 
  -4  11   4        3.52       -3.76     34.79 o 
  -3  11   4      111.58      123.71     63.76 o 
  -2  11   4        8.36      -30.61     30.61 o 
  -1  11   4      210.32      194.08     61.58 o 
   0  11   4        8.87       26.75     33.71 o 
   1  11   4      142.47      113.56     41.84 o 
   2  11   4        2.80      -23.97     32.68 o 
   3  11   4      141.72      131.95     64.39 o 
   4  11   4       11.14       42.77     35.97 o 
   5  11   4       46.55        8.71     33.76 o 
 -17   1   5       17.02       -1.03     28.86 o 
 -16   1   5        1.16       34.28     28.78 o 
 -15   1   5       42.53        6.49     25.63 o 
 -14   1   5        0.11        3.71     22.10 o 
 -13   1   5      364.84      355.64     40.18 o 
 -12   1   5       62.58       57.51     41.81 o 
 -11   1   5      106.41       84.76     24.10 o 
 -10   1   5       31.85       27.07     20.70 o 
  -9   1   5     1108.66     1229.80     30.31 o 
  -8   1   5      138.28      186.79     12.69 o 
  -7   1   5      330.28      281.94     13.46 o 
  -6   1   5      806.46      797.97     18.84 o 
  -5   1   5      592.81      654.53     21.78 o 
  -4   1   5      481.33      390.55     15.34 o 
  -3   1   5     1815.65     1869.68     29.54 o 
  -2   1   5      264.57      264.48      8.84 o 
  -1   1   5    10256.83    10307.21    131.48 o 
   0   1   5     3301.55     3437.76     53.48 o 
   1   1   5      495.23      521.37     19.96 o 
   2   1   5     4848.08     5197.01     65.16 o 
   3   1   5     2570.26     2553.32     42.77 o 
   4   1   5      327.53      344.85     14.28 o 
   5   1   5     1046.17     1072.47     24.42 o 
   6   1   5      259.46      305.40     14.87 o 
   7   1   5      248.07      216.07     18.05 o 
   8   1   5      737.70      729.27     25.01 o 
   9   1   5       75.82       70.06     20.83 o 
  10   1   5      333.43      332.25     39.07 o 
  11   1   5      129.22       91.05     24.91 o 
  12   1   5       45.09       20.29     22.88 o 
  13   1   5        0.27        4.90     21.32 o 
  14   1   5       11.13       18.73     23.86 o 
  15   1   5       33.95       74.56     32.61 o 
 -17   2   5       20.02       68.91     33.06 o 
 -16   2   5        0.15       23.89     28.28 o 
 -15   2   5       14.27        7.64     25.51 o 
 -14   2   5      111.93       49.04     27.42 o 
 -13   2   5        4.53        9.32     22.81 o 
 -12   2   5       33.61       73.52     24.27 o 
 -11   2   5       19.49       36.32     27.58 o 
 -10   2   5      833.87      788.83     51.86 o 
  -9   2   5      128.66      104.31     12.92 o 
  -8   2   5      880.35      971.39     26.23 o 
  -7   2   5     1411.76     1379.87     34.32 o 
  -6   2   5     3672.43     3840.71     52.90 o 
  -5   2   5        1.78       -1.14      5.20 o 
  -4   2   5       43.04       60.68      9.78 o 
  -3   2   5       27.29       29.14      5.81 o 
  -2   2   5     3305.00     3187.52     48.34 o 
  -1   2   5      170.80      186.37     12.52 o 
   0   2   5      393.92      342.81     16.86 o 
   1   2   5      479.40      516.68     17.48 o 
   2   2   5     4517.29     4382.88     66.76 o 
   3   2   5        0.90        0.83      7.09 o 
   4   2   5     2144.58     2297.19     33.34 o 
   5   2   5      524.54      572.31     18.94 o 
   6   2   5      122.66      116.59     10.30 o 
   7   2   5      197.51      189.61     16.56 o 
   8   2   5      470.04      503.07     22.68 o 
   9   2   5      600.78      592.54     34.19 o 
  10   2   5      743.00      772.41     48.12 o 
  11   2   5      109.09      104.16     34.73 o 
  12   2   5      268.56      286.83     54.63 o 
  13   2   5       33.44       35.29     25.44 o 
  14   2   5       10.73        4.98     26.14 o 
  15   2   5       31.75       43.83     29.86 o 
 -16   3   5       11.21       24.75     27.62 o 
 -15   3   5       57.50       62.10     29.97 o 
 -14   3   5        2.39      -17.56     21.76 o 
 -13   3   5       70.41      103.25     29.90 o 
 -12   3   5      298.60      270.00     36.42 o 
 -11   3   5      342.96      272.75     26.30 o 
 -10   3   5      218.67      225.07     23.10 o 
  -9   3   5      602.21      618.69     31.01 o 
  -8   3   5       10.49       16.46     10.01 o 
  -7   3   5      449.67      440.27     25.86 o 
  -6   3   5       30.99       41.63      7.88 o 
  -5   3   5      734.91      771.41     23.65 o 
  -4   3   5     1500.36     1617.05     27.59 o 
  -3   3   5     2728.70     3013.31     39.90 o 
  -2   3   5     2264.64     2242.04     32.96 o 
  -1   3   5     3578.75     3751.33     60.94 o 
   0   3   5      145.56      117.51     13.31 o 
   1   3   5       10.23       15.68      8.37 o 
   2   3   5     1814.30     1798.95     40.27 o 
   3   3   5      661.21      683.81     24.93 o 
   4   3   5      167.93      192.44     11.48 o 
   5   3   5      525.25      542.05     17.39 o 
   6   3   5      248.03      266.12     14.49 o 
   7   3   5      338.12      343.46     19.79 o 
   8   3   5      143.35      110.31     15.20 o 
   9   3   5      136.08      166.80     17.68 o 
  10   3   5      237.06      256.36     72.27 o 
  11   3   5       83.09       82.71     26.57 o 
  12   3   5       95.66      104.94     28.28 o 
  13   3   5      100.71      122.42     31.12 o 
  14   3   5       43.62       40.18     27.65 o 
  15   3   5       19.58       21.54     30.94 o 
 -16   4   5       31.20       62.79     34.99 o 
 -15   4   5        0.27       -8.71     27.60 o 
 -14   4   5       74.85      121.85     32.28 o 
 -13   4   5       33.56       38.63     28.24 o 
 -12   4   5      160.29      123.99     44.84 o 
 -11   4   5       89.52       99.47     20.29 o 
 -10   4   5      214.98      187.18     23.12 o 
  -9   4   5       14.72       -1.89     13.84 o 
  -8   4   5      859.08      815.74     28.86 o 
  -7   4   5     1843.03     1917.49     37.11 o 
  -6   4   5        1.52        6.18      9.04 o 
  -5   4   5      337.37      343.09     18.27 o 
  -4   4   5      632.60      642.07     22.75 o 
  -3   4   5      261.15      286.42     24.56 o 
  -2   4   5      860.56      764.40     22.52 o 
  -1   4   5        5.68        0.06      8.30 o 
   0   4   5     1425.66     1564.62     49.32 o 
   1   4   5     1896.63     1959.97     57.45 o 
   2   4   5     1229.08     1328.26     36.43 o 
   3   4   5     1350.13     1334.01     41.63 o 
   4   4   5       33.14       22.85     17.83 o 
   5   4   5      420.25      404.56     17.14 o 
   6   4   5      286.60      260.78     18.54 o 
   7   4   5       81.86       61.42     13.98 o 
   8   4   5      734.30      784.53     30.32 o 
   9   4   5      715.91      734.80     31.46 o 
  10   4   5      675.79      643.88     47.61 o 
  11   4   5        0.40      -13.58     18.17 o 
  12   4   5        5.27        8.49     23.53 o 
  13   4   5      342.48      327.00     69.88 o 
  14   4   5       10.52       -0.89     49.73 o 
  15   4   5      115.85      177.05     57.37 o 
 -15   5   5      158.22      125.87     36.15 o 
 -14   5   5       13.00       -3.85     27.35 o 
 -13   5   5      196.83      186.32     48.59 o 
 -12   5   5      217.57      194.40     36.35 o 
 -11   5   5      596.06      657.76     63.50 o 
 -10   5   5       26.32       19.76     17.39 o 
  -9   5   5      823.27      810.54     47.91 o 
  -8   5   5     2188.21     2222.39     50.20 o 
  -7   5   5      908.47      949.83     32.10 o 
  -6   5   5     2521.58     2421.25     49.48 o 
  -5   5   5     2586.62     2654.23     51.25 o 
  -4   5   5      966.78     1005.66     32.25 o 
  -3   5   5     1819.91     1943.00     64.08 o 
  -2   5   5     2445.71     2222.49     51.39 o 
  -1   5   5      428.83      506.22     31.86 o 
   0   5   5    14505.19    14708.74    233.06 o 
   1   5   5      510.80      511.55     63.94 o 
   2   5   5     7192.93     7095.19    138.57 o 
   3   5   5      632.20      616.61     34.86 o 
   4   5   5      154.96      131.90     24.76 o 
   5   5   5       32.54       24.11     25.20 o 
   6   5   5       84.26       75.23     22.71 o 
   7   5   5      819.07      760.56     64.15 o 
   8   5   5      500.63      500.30     42.74 o 
   9   5   5     1558.43     1453.68     51.59 o 
  10   5   5       67.34       48.12     25.53 o 
  11   5   5      541.81      537.64     48.28 o 
  12   5   5      330.56      217.70     36.50 o 
  13   5   5       20.98       34.50     28.13 o 
  14   5   5      348.28      352.92     54.73 o 
 -15   6   5        6.06        9.76     30.28 o 
 -14   6   5      196.72      218.96     41.53 o 
 -13   6   5       65.97       10.83     31.78 o 
 -12   6   5      318.56      301.00     41.33 o 
 -11   6   5      132.10      128.36     26.45 o 
 -10   6   5      315.40      379.83     32.79 o 
  -9   6   5      107.11      104.96     20.79 o 
  -8   6   5      284.20      265.13     23.00 o 
  -7   6   5      800.64      840.49     35.11 o 
  -6   6   5      397.42      426.62     39.85 o 
  -5   6   5      402.12      411.24     35.40 o 
  -4   6   5      369.67      340.19     22.81 o 
  -3   6   5     1238.61     1196.78     40.97 o 
  -2   6   5        7.67        7.72     16.66 o 
  -1   6   5     3481.17     3301.41     85.42 o 
   0   6   5       89.58      177.51     74.11 o 
   1   6   5     3187.32     3053.15     85.82 o 
   2   6   5      336.85      294.64     35.60 o 
   3   6   5      419.44      388.68     71.13 o 
   4   6   5      248.45      185.89     35.81 o 
   5   6   5      299.45      323.12     35.80 o 
   6   6   5      568.90      501.40     32.38 o 
   7   6   5      537.82      513.08     37.00 o 
   8   6   5      632.24      636.09     32.14 o 
   9   6   5      148.71      198.44     22.53 o 
  10   6   5      603.04      652.87     52.11 o 
  11   6   5       21.99       39.78     37.54 o 
  12   6   5       92.31      112.21     33.34 o 
  13   6   5       70.14       87.31     33.48 o 
 -14   7   5       75.45       62.66     35.35 o 
 -13   7   5      247.16      290.85     47.45 o 
 -12   7   5        0.07       31.16     23.98 o 
 -11   7   5      292.85      275.75     31.85 o 
 -10   7   5       25.60       20.11     18.31 o 
  -9   7   5      143.70      170.92     26.73 o 
  -8   7   5        2.98       14.34     16.58 o 
  -7   7   5       99.75      108.37     19.66 o 
  -6   7   5       14.22       -6.62     14.52 o 
  -5   7   5      183.91      187.25     23.40 o 
  -4   7   5      209.94      228.57     22.02 o 
  -3   7   5      411.41      411.72     37.33 o 
  -2   7   5     1752.28     2020.76     70.94 o 
  -1   7   5       70.12       47.22     22.13 o 
   0   7   5      234.92      216.57     30.65 o 
   1   7   5      448.40      360.48     36.00 o 
   2   7   5        3.14        8.47     19.56 o 
   3   7   5      130.83      165.46     32.81 o 
   4   7   5      854.25      856.51     54.51 o 
   5   7   5      663.54      591.01     47.14 o 
   6   7   5      654.52      679.01     39.46 o 
   7   7   5      563.82      587.55     49.33 o 
   8   7   5      143.59      159.63     30.95 o 
   9   7   5      244.53      213.63     46.19 o 
  10   7   5        4.10       38.77     28.47 o 
  11   7   5       57.92      106.88     81.09 o 
  12   7   5        3.96       20.82     28.27 o 
 -12   8   5      326.18      259.25     37.65 o 
 -11   8   5       11.13       -1.01     21.32 o 
 -10   8   5      176.78      205.96     30.77 o 
  -9   8   5      117.49      120.02     25.86 o 
  -8   8   5      156.85      127.36     25.65 o 
  -7   8   5       23.68        9.19     16.43 o 
  -6   8   5     1376.78     1419.22     47.85 o 
  -5   8   5      312.54      348.81     53.04 o 
  -4   8   5      966.20     1039.87     57.92 o 
  -3   8   5     1326.83     1348.34     89.81 o 
  -2   8   5       24.71       45.14     26.10 o 
  -1   8   5     1037.09     1107.37     58.45 o 
   0   8   5        7.06       23.12     56.58 o 
   1   8   5      228.43      273.61     36.58 o 
   2   8   5        3.15       10.51     36.26 o 
   3   8   5      448.94      453.15     36.23 o 
   4   8   5      149.66      186.17     38.27 o 
   5   8   5      586.57      562.94     49.19 o 
   6   8   5      479.01      532.89     41.64 o 
   7   8   5       21.58        7.47     23.65 o 
   8   8   5      342.57      343.11     56.59 o 
   9   8   5      184.76      167.86     32.28 o 
  10   8   5       68.56       61.02     30.50 o 
  11   8   5       21.23       49.01     50.78 o 
 -11   9   5      251.23      280.75     37.56 o 
 -10   9   5       23.78       72.49     25.96 o 
  -9   9   5      358.98      288.06     37.18 o 
  -8   9   5       56.26       49.30     28.11 o 
  -7   9   5      146.79      108.49     31.43 o 
  -6   9   5      253.45      251.77     34.93 o 
  -5   9   5      128.68      122.09     27.32 o 
  -4   9   5     1667.60     1826.29     78.45 o 
  -3   9   5       61.66       54.56     46.26 o 
  -2   9   5      628.31      655.28     53.77 o 
  -1   9   5       14.99      -22.15     24.94 o 
   0   9   5       24.85       32.38     35.53 o 
   1   9   5        6.09       24.03     24.81 o 
   2   9   5      256.42      238.59     40.55 o 
   3   9   5       73.60      102.94     32.36 o 
   4   9   5      571.87      564.74     53.73 o 
   5   9   5      490.55      545.00     42.63 o 
   6   9   5       81.05       64.17     23.74 o 
   7   9   5      379.31      374.81     48.87 o 
   8   9   5      107.17       34.67     29.07 o 
   9   9   5       35.70       28.37     31.05 o 
  10   9   5      116.39      145.55     69.77 o 
  -9  10   5       63.64        1.80    100.54 o 
  -8  10   5      144.52      102.41     34.30 o 
  -7  10   5        7.78       19.74     28.82 o 
  -6  10   5       12.77        1.84     28.95 o 
  -5  10   5       64.60       93.66     28.97 o 
  -4  10   5       30.92       17.02     51.19 o 
  -3  10   5      155.11      100.26     36.06 o 
  -2  10   5       40.91       35.53     31.95 o 
  -1  10   5       62.48      145.16     47.58 o 
   0  10   5       20.18       51.94     33.68 o 
   1  10   5       21.35       17.87     31.94 o 
   2  10   5      101.44       84.49     38.31 o 
   3  10   5      127.60      109.16     36.28 o 
   4  10   5      440.97      594.98     58.07 o 
   5  10   5       74.91      119.04     62.20 o 
   6  10   5      162.99      183.48     33.44 o 
   7  10   5        1.35      -19.89     19.89 o 
   8  10   5        8.37       14.45     28.18 o 
  -6  11   5       19.70      -33.01     74.29 o 
  -5  11   5       25.25       17.73     28.78 o 
  -4  11   5       13.40      -20.57     28.47 o 
  -3  11   5        0.31       37.40     35.06 o 
  -2  11   5       15.84      -24.07     31.82 o 
  -1  11   5      111.25       95.78     41.76 o 
   0  11   5       67.59        8.57     37.48 o 
   1  11   5        3.78       -0.08     36.48 o 
   2  11   5       64.02       33.31     63.00 o 
   3  11   5      264.26      327.16     80.40 o 
   4  11   5       10.39       -1.13     31.58 o 
   5  11   5       53.99       77.67     35.36 o 
 -17   0   6        1.57        2.85     43.69 o 
 -16   0   6      175.07      157.88     54.73 o 
 -15   0   6      717.51      698.98     79.95 o 
 -14   0   6        6.72       45.36     37.23 o 
 -13   0   6     1076.91     1009.05     85.99 o 
 -12   0   6       23.18        8.20     27.37 o 
 -11   0   6      155.61      196.43     41.40 o 
 -10   0   6      339.13      376.20     48.76 o 
  -9   0   6      599.89      599.72     55.15 o 
  -8   0   6      351.32      460.21     23.67 o 
  -7   0   6      570.40      596.09     45.91 o 
  -6   0   6      793.11      674.78     34.42 o 
  -5   0   6      707.86      590.97     39.87 o 
  -4   0   6     3073.53     2898.29     87.45 o 
  -3   0   6      920.83      956.43     33.48 o 
  -2   0   6      262.06      225.17     13.36 o 
  -1   0   6    23939.29    23918.20    321.21 o 
   0   0   6      214.99      249.15     26.88 o 
   1   0   6     6077.38     6237.92    152.81 o 
   2   0   6     4041.30     4104.02     79.67 o 
   3   0   6       51.66      117.73     15.51 o 
   4   0   6      700.26      765.39     33.81 o 
   5   0   6      683.60      833.86     24.45 o 
   6   0   6     1951.89     1811.87     47.02 o 
   7   0   6     6734.45     6255.93    111.93 o 
   8   0   6     3455.74     3357.42    127.74 o 
   9   0   6     1123.79     1090.17     73.49 o 
  10   0   6       16.34       27.65     25.98 o 
  11   0   6        7.68        7.29     28.83 o 
  12   0   6        8.01       -9.52     29.94 o 
  13   0   6       70.54       63.00     40.56 o 
  14   0   6      498.16      511.16     75.78 o 
  15   0   6       18.81       34.66     45.43 o 
 -17   1   6       44.89       63.23     43.48 o 
 -16   1   6       45.90       67.63     31.68 o 
 -15   1   6        0.03        3.52     23.39 o 
 -14   1   6     1089.47     1053.88     90.09 o 
 -13   1   6      293.25      291.39     64.04 o 
 -12   1   6     1675.90     1743.48    128.12 o 
 -11   1   6       82.53       71.66     24.25 o 
 -10   1   6       16.91       24.71     21.36 o 
  -9   1   6      546.29      494.08     25.05 o 
  -8   1   6        7.54       18.11      7.42 o 
  -7   1   6     2555.81     2354.79     44.57 o 
  -6   1   6       75.32       66.23      5.83 o 
  -5   1   6     5047.82     4845.50    123.86 o 
  -4   1   6     1941.57     2005.45     32.66 o 
  -3   1   6     1725.15     2072.72     26.76 o 
  -2   1   6     3790.27     3880.11     42.23 o 
  -1   1   6     4657.75     5348.95     49.83 o 
   0   1   6    18286.81    19486.73    222.17 o 
   1   1   6        9.94       15.18      6.78 o 
   2   1   6     3806.96     4106.38     56.98 o 
   3   1   6       89.27       83.70     15.81 o 
   4   1   6     1096.55     1092.41     28.37 o 
   5   1   6      385.96      417.10     14.17 o 
   6   1   6     1537.61     1418.99     41.44 o 
   7   1   6     3091.16     2844.79     55.84 o 
   8   1   6     2143.93     2230.63    120.86 o 
   9   1   6     1103.31     1098.78     52.59 o 
  10   1   6      299.39      293.65     35.48 o 
  11   1   6      328.17      285.52     36.81 o 
  12   1   6        3.51        3.73     21.14 o 
  13   1   6      287.10      275.07     39.10 o 
  14   1   6       84.67       80.79     38.52 o 
  15   1   6      496.02      517.06     55.70 o 
 -17   2   6       78.13       87.44     45.74 o 
 -16   2   6       25.22       15.05     26.58 o 
 -15   2   6      198.50      153.51     36.84 o 
 -14   2   6       45.51       37.61     30.56 o 
 -13   2   6     1149.52     1253.51     64.89 o 
 -12   2   6       25.66       20.19     21.09 o 
 -11   2   6      551.32      515.18     42.73 o 
 -10   2   6     1294.35     1349.10     64.19 o 
  -9   2   6      495.74      573.31     28.07 o 
  -8   2   6     7472.48     7435.84     90.55 o 
  -7   2   6      247.47      224.38     16.79 o 
  -6   2   6     3814.67     3864.51     46.79 o 
  -5   2   6       14.10        6.59      5.80 o 
  -4   2   6     2158.14     2220.04     31.01 o 
  -3   2   6       32.49       33.34      9.12 o 
  -2   2   6    13834.53    15112.25    148.35 o 
  -1   2   6     3092.40     3323.87     40.59 o 
   0   2   6    11068.03    12013.50    125.10 o 
   1   2   6     5286.57     5611.46     71.47 o 
   2   2   6      269.01      255.55     14.60 o 
   3   2   6     6543.46     6574.76     83.83 o 
   4   2   6      176.62      214.94     11.19 o 
   5   2   6     1702.53     1556.34     30.53 o 
   6   2   6      832.04      812.31     21.54 o 
   7   2   6     1274.96     1269.36     31.77 o 
   8   2   6      568.44      522.46     38.00 o 
   9   2   6     1326.45     1313.69     58.00 o 
  10   2   6      971.99      984.79     52.53 o 
  11   2   6      260.05      297.22     37.27 o 
  12   2   6      643.31      673.41     87.10 o 
  13   2   6       45.09       65.96     27.07 o 
  14   2   6      379.18      410.32     49.30 o 
  15   2   6       49.50       61.19     33.05 o 
 -16   3   6      276.22      361.23     50.24 o 
 -15   3   6       59.23      131.11     35.15 o 
 -14   3   6      173.27      168.13     37.01 o 
 -13   3   6       77.85       78.49     47.41 o 
 -12   3   6      836.48      806.55     54.61 o 
 -11   3   6       57.85       25.74     21.78 o 
 -10   3   6      873.17      906.35     38.29 o 
  -9   3   6     3165.79     3187.13     68.30 o 
  -8   3   6      424.37      439.03     40.64 o 
  -7   3   6     3543.58     3589.35     51.10 o 
  -6   3   6       73.43       58.83      9.03 o 
  -5   3   6     2539.34     2415.04     41.24 o 
  -4   3   6      323.76      369.26     16.28 o 
  -3   3   6     1655.05     1479.55     26.46 o 
  -2   3   6     1420.21     1417.87     29.09 o 
  -1   3   6     6896.75     6916.28     96.35 o 
   0   3   6       15.71       19.73      9.07 o 
   1   3   6     7486.32     7616.84     92.85 o 
   2   3   6     5203.76     5137.98     81.06 o 
   3   3   6        5.16       -2.08      8.40 o 
   4   3   6     2158.13     1933.63     61.25 o 
   5   3   6      240.96      267.81     13.86 o 
   6   3   6      841.45      839.71     23.15 o 
   7   3   6       17.95       24.55     10.58 o 
   8   3   6     1495.36     1440.90     60.65 o 
   9   3   6      124.82      110.15     25.49 o 
  10   3   6      896.09      951.58     60.01 o 
  11   3   6      525.03      542.21     47.17 o 
  12   3   6       84.37      130.50     31.49 o 
  13   3   6      140.42      194.83     40.74 o 
  14   3   6       18.93        3.95     25.37 o 
  15   3   6      117.92      109.42     36.15 o 
 -16   4   6       11.11       23.83     33.62 o 
 -15   4   6       97.40       97.86     34.05 o 
 -14   4   6        0.07      -21.25     21.25 o 
 -13   4   6      449.01      370.89     50.84 o 
 -12   4   6        3.46       -5.05     22.84 o 
 -11   4   6     1779.96     1861.63    109.54 o 
 -10   4   6        9.66        7.77     15.71 o 
  -9   4   6     3020.34     2998.47     83.20 o 
  -8   4   6     1642.56     1492.37     60.07 o 
  -7   4   6      155.43      141.70     18.22 o 
  -6   4   6     2359.76     2159.47     42.99 o 
  -5   4   6        0.85       -0.56      7.40 o 
  -4   4   6     2782.84     2778.81     41.66 o 
  -3   4   6       43.45       39.77      8.11 o 
  -2   4   6     1950.29     1838.39     36.34 o 
  -1   4   6      277.12      272.37     18.81 o 
   0   4   6     3737.57     3650.77     81.97 o 
   1   4   6     2015.95     1946.75    126.00 o 
   2   4   6      618.42      612.45     27.42 o 
   3   4   6     5971.50     5968.74     94.02 o 
   4   4   6      528.74      480.03     25.00 o 
   5   4   6     4447.12     4436.89     70.21 o 
   6   4   6       58.80       51.49     12.34 o 
   7   4   6     1096.73      976.33     31.94 o 
   8   4   6      126.17      120.72     25.95 o 
   9   4   6      757.46      777.97     50.99 o 
  10   4   6      351.00      366.86     40.30 o 
  11   4   6      415.62      436.39     44.57 o 
  12   4   6      368.06      445.82     47.49 o 
  13   4   6       94.62      151.60     42.54 o 
  14   4   6      102.06      145.86     38.08 o 
 -15   5   6      103.69       72.70     34.72 o 
 -14   5   6      150.25      185.95     40.09 o 
 -13   5   6        4.15      -14.24     32.65 o 
 -12   5   6      337.95      292.65     41.57 o 
 -11   5   6      521.17      490.39     65.77 o 
 -10   5   6     1159.63     1179.95     39.71 o 
  -9   5   6      812.32      819.57     38.64 o 
  -8   5   6     2854.81     2812.51     68.20 o 
  -7   5   6      638.36      583.99     26.80 o 
  -6   5   6      209.02      179.44     17.01 o 
  -5   5   6     2967.34     2857.99     53.57 o 
  -4   5   6        6.93        5.16      8.65 o 
  -3   5   6     5341.30     5477.43     77.91 o 
  -2   5   6       27.79       24.05     12.69 o 
  -1   5   6     4168.40     4367.61     78.05 o 
   0   5   6      541.11      510.45     36.85 o 
   1   5   6     1238.96     1237.61     73.45 o 
   2   5   6     2326.90     2316.44     53.74 o 
   3   5   6     1672.56     1656.60     45.19 o 
   4   5   6     5325.32     5450.57    122.43 o 
   5   5   6       59.15       47.01     14.97 o 
   6   5   6     2623.45     2642.78     64.30 o 
   7   5   6      122.41      114.88     20.58 o 
   8   5   6      874.33      950.40     54.96 o 
   9   5   6      190.34      207.43     45.88 o 
  10   5   6       71.68       73.68     44.28 o 
  11   5   6      530.05      654.83     53.95 o 
  12   5   6       86.45       91.85     34.17 o 
  13   5   6      403.05      397.20     49.75 o 
  14   5   6       31.46       44.76     27.59 o 
 -15   6   6      163.36      150.48     43.36 o 
 -14   6   6        0.89       -2.55     28.56 o 
 -13   6   6      155.27      152.75     37.14 o 
 -12   6   6      113.18      118.04     33.86 o 
 -11   6   6       91.03      105.26     30.11 o 
 -10   6   6      378.64      433.31     44.90 o 
  -9   6   6      111.16      109.07     21.72 o 
  -8   6   6      130.89      131.44     21.03 o 
  -7   6   6     1067.07     1117.64     38.06 o 
  -6   6   6     1828.87     1756.30     45.30 o 
  -5   6   6      105.64      145.85     21.79 o 
  -4   6   6     6170.39     6094.50     90.31 o 
  -3   6   6     1323.35     1317.17     43.33 o 
  -2   6   6     1513.53     1556.92     57.06 o 
  -1   6   6      356.83      448.78     34.95 o 
   0   6   6      458.41      521.52     29.52 o 
   1   6   6       57.99       79.49     43.86 o 
   2   6   6      579.64      679.10     43.72 o 
   3   6   6     1353.70     1334.52     58.78 o 
   4   6   6      434.49      421.85     38.74 o 
   5   6   6     2412.62     2408.01     81.66 o 
   6   6   6       17.68       -0.39     15.02 o 
   7   6   6      918.22      842.96     54.87 o 
   8   6   6      643.18      707.86     52.14 o 
   9   6   6        8.07       48.10     26.79 o 
  10   6   6      478.80      517.58     50.36 o 
  11   6   6       16.62       25.60     26.19 o 
  12   6   6      214.74      199.71     39.21 o 
  13   6   6       89.80       78.95     31.51 o 
 -14   7   6       85.25       51.88     36.85 o 
 -13   7   6       23.97       50.74     34.13 o 
 -12   7   6        9.18       39.20     28.20 o 
 -11   7   6      206.27      213.45     30.06 o 
 -10   7   6       31.35       46.41     20.18 o 
  -9   7   6       17.68      -13.88     15.72 o 
  -8   7   6      402.04      472.57     36.29 o 
  -7   7   6      102.53       90.35     21.98 o 
  -6   7   6        0.88      -13.50     13.50 o 
  -5   7   6      274.69      245.18     23.15 o 
  -4   7   6      971.88     1029.54     68.51 o 
  -3   7   6     1336.70     1415.03    117.42 o 
  -2   7   6     1007.46     1118.57     53.77 o 
  -1   7   6      107.31      114.52     26.24 o 
   0   7   6       10.53        2.55     20.08 o 
   1   7   6      512.66      517.84     33.43 o 
   2   7   6        3.77       -1.67     19.35 o 
   3   7   6      208.92      237.17     46.30 o 
   4   7   6     1371.31     1427.82     66.62 o 
   5   7   6        7.59        8.15     22.49 o 
   6   7   6      850.97      826.88     42.53 o 
   7   7   6       37.95       -5.74     17.08 o 
   8   7   6        2.85      -45.38     45.77 o 
   9   7   6       86.44       31.18     77.45 o 
  10   7   6       16.12       18.59     36.26 o 
  11   7   6      164.89      181.14     38.60 o 
  12   7   6       66.70       49.23     26.67 o 
 -12   8   6       40.73       17.73     32.66 o 
 -11   8   6        2.13        1.07     21.29 o 
 -10   8   6      164.05      211.20     40.77 o 
  -9   8   6       45.28       28.12     20.99 o 
  -8   8   6        1.75       -1.56     19.70 o 
  -7   8   6        3.81       -1.26     19.12 o 
  -6   8   6      317.11      258.18     26.63 o 
  -5   8   6      198.42      272.05     73.65 o 
  -4   8   6      164.19      176.02     26.22 o 
  -3   8   6       62.73       45.40     28.05 o 
  -2   8   6      158.54      215.71     34.44 o 
  -1   8   6       69.86       29.47     24.57 o 
   0   8   6       29.18       -5.87     21.68 o 
   1   8   6       53.47       50.31     24.90 o 
   2   8   6      464.51      455.38     43.90 o 
   3   8   6      401.25      370.06     46.68 o 
   4   8   6      228.31      202.00     37.37 o 
   5   8   6      207.28      275.33     39.55 o 
   6   8   6        3.44       -6.50     18.66 o 
   7   8   6        1.33        4.77     19.63 o 
   8   8   6        9.01       30.61     28.16 o 
   9   8   6       15.61       21.84     53.69 o 
  10   8   6      118.82      166.90     55.15 o 
  11   8   6        4.51      -28.83     28.83 o 
 -11   9   6       40.98       11.89     25.42 o 
 -10   9   6       21.72       48.09     26.11 o 
  -9   9   6      257.27      309.14     48.32 o 
  -8   9   6        3.31      -18.44     32.61 o 
  -7   9   6       86.16      103.15     32.91 o 
  -6   9   6       36.98       22.82     26.86 o 
  -5   9   6        8.09      -13.04     20.26 o 
  -4   9   6       67.15      140.73     28.34 o 
  -3   9   6        8.06      -18.39     27.26 o 
  -2   9   6       24.60       50.94     28.91 o 
  -1   9   6      164.12      165.40     40.46 o 
   0   9   6       34.61       42.54     28.11 o 
   1   9   6       35.31        6.57     26.18 o 
   2   9   6      263.07      238.50     39.18 o 
   3   9   6      195.41      211.92     40.30 o 
   4   9   6       49.73       42.60     23.14 o 
   5   9   6       25.41      -12.15     32.79 o 
   6   9   6       10.87       17.78     21.06 o 
   7   9   6        0.19      -13.43     20.94 o 
   8   9   6        7.29       34.54     30.15 o 
   9   9   6       80.96       68.31     29.75 o 
  -9  10   6      111.90       42.43     35.13 o 
  -8  10   6      233.19      216.26     63.07 o 
  -7  10   6        0.28      -25.63     28.86 o 
  -6  10   6       83.18       85.47     79.01 o 
  -5  10   6      103.03       97.74     29.66 o 
  -4  10   6      147.83      163.71     31.32 o 
  -3  10   6       23.66       -6.38     29.38 o 
  -2  10   6      352.41      263.70     45.27 o 
  -1  10   6        7.62       25.21     31.74 o 
   0  10   6      145.32      123.97     37.30 o 
   1  10   6      132.36       64.96     94.08 o 
   2  10   6       36.81       60.43     35.08 o 
   3  10   6      148.13      211.18     44.34 o 
   4  10   6       50.63       64.01     73.56 o 
   5  10   6       14.74       27.38     38.79 o 
   6  10   6       13.02        3.73     24.02 o 
   7  10   6       29.19       29.90     19.26 o 
  -6  11   6        1.75       -3.47     48.83 o 
  -5  11   6       21.54       -5.01     33.44 o 
  -4  11   6       11.46       54.58     30.27 o 
  -3  11   6       21.11      -26.05     33.86 o 
  -2  11   6        0.20      -16.45     35.24 o 
  -1  11   6      121.57       30.63     36.99 o 
   0  11   6       57.99       54.71     38.81 o 
   1  11   6       62.09       26.27     37.71 o 
   2  11   6       71.02       -0.56     33.66 o 
   3  11   6       14.49       36.57     35.10 o 
   4  11   6       74.08       65.16     35.50 o 
 -17   1   7        6.69      -13.31     45.43 o 
 -16   1   7        3.73       -1.76     27.53 o 
 -15   1   7       10.49      -20.20     29.59 o 
 -14   1   7      216.57      222.46     38.10 o 
 -13   1   7      283.36      279.40     38.88 o 
 -12   1   7       62.21       54.59     38.86 o 
 -11   1   7      328.86      272.09     62.10 o 
 -10   1   7       88.52       78.33     22.45 o 
  -9   1   7       17.76       39.47     16.39 o 
  -8   1   7      258.67      247.15     17.22 o 
  -7   1   7      391.14      414.02     31.20 o 
  -6   1   7     1392.29     1452.05     32.68 o 
  -5   1   7     6608.70     6972.38     81.59 o 
  -4   1   7      605.63      608.17     18.24 o 
  -3   1   7      857.90      917.12     17.05 o 
  -2   1   7       35.59       37.75      5.93 o 
  -1   1   7        3.11        0.76      4.58 o 
   0   1   7      921.80      826.98     30.11 o 
   1   1   7     3381.80     3712.43     53.84 o 
   2   1   7      103.50      122.44     11.59 o 
   3   1   7      270.71      211.36     14.36 o 
   4   1   7      874.75      953.03     27.80 o 
   5   1   7      295.96      281.08     13.58 o 
   6   1   7     2060.80     1959.65     61.46 o 
   7   1   7     1753.18     1683.23     61.54 o 
   8   1   7      109.46       76.63     20.61 o 
   9   1   7     1119.67     1152.48     55.69 o 
  10   1   7      134.81      193.72     31.58 o 
  11   1   7       22.44        9.06     19.70 o 
  12   1   7        0.17        1.12     20.70 o 
  13   1   7        3.90       16.70     25.06 o 
  14   1   7       26.03       31.27     29.59 o 
  15   1   7      131.43      104.98     35.47 o 
 -17   2   7        0.13       20.88     31.15 o 
 -16   2   7       12.70      -21.99     33.13 o 
 -15   2   7      396.67      460.90     52.38 o 
 -14   2   7        0.48       17.24     40.63 o 
 -13   2   7       32.94      109.99     30.73 o 
 -12   2   7       34.03       52.12     23.76 o 
 -11   2   7      282.92      338.81     37.03 o 
 -10   2   7      552.68      479.22     39.41 o 
  -9   2   7      117.80      144.94     17.69 o 
  -8   2   7      339.77      318.06     20.95 o 
  -7   2   7      185.31      135.89     12.40 o 
  -6   2   7      131.73      150.25      8.83 o 
  -5   2   7      130.76      146.53      9.18 o 
  -4   2   7     1172.02     1279.88     24.53 o 
  -3   2   7     3989.29     4275.76     49.34 o 
  -2   2   7      320.86      339.79     12.66 o 
  -1   2   7     4996.32     5155.26     52.48 o 
   0   2   7      515.03      548.72     15.72 o 
   1   2   7       17.59       17.99      7.97 o 
   2   2   7      844.38      810.50     24.59 o 
   3   2   7       10.86       27.33      8.69 o 
   4   2   7       22.78       13.49      7.45 o 
   5   2   7      697.61      680.60     20.12 o 
   6   2   7      511.54      595.07     52.55 o 
   7   2   7     2509.95     2233.14     56.35 o 
   8   2   7      654.85      590.62     41.81 o 
   9   2   7       93.37       89.26     22.99 o 
  10   2   7      103.76      120.34     27.49 o 
  11   2   7      244.61      278.18     37.41 o 
  12   2   7       91.56      105.85     28.16 o 
  13   2   7        0.56      -20.79     20.79 o 
  14   2   7      149.36      133.60     34.65 o 
  15   2   7       63.20       38.24     32.26 o 
 -16   3   7       12.74      -18.48     25.98 o 
 -15   3   7        4.06       40.43     48.90 o 
 -14   3   7      405.33      483.13     50.58 o 
 -13   3   7       43.26       -4.40     26.43 o 
 -12   3   7       69.46       68.02     27.29 o 
 -11   3   7      453.21      403.02     51.23 o 
 -10   3   7      257.36      280.58     33.42 o 
  -9   3   7        4.09       -8.62     11.38 o 
  -8   3   7       44.54       55.13     12.96 o 
  -7   3   7     1181.97     1224.03     33.23 o 
  -6   3   7      494.79      513.03     17.45 o 
  -5   3   7      169.88      139.67     10.64 o 
  -4   3   7       60.49       63.45      8.23 o 
  -3   3   7       11.63       13.26      6.65 o 
  -2   3   7     1269.29     1457.74     27.25 o 
  -1   3   7      770.36      820.63     20.58 o 
   0   3   7     1259.54     1148.06     37.43 o 
   1   3   7     1123.66     1060.59     28.96 o 
   2   3   7        0.88        4.31      8.52 o 
   3   3   7      434.56      428.83     22.63 o 
   4   3   7       73.91       80.09     10.91 o 
   5   3   7        7.39        6.48      9.40 o 
   6   3   7     1503.79     1321.37     43.78 o 
   7   3   7       24.58       45.17     18.93 o 
   8   3   7      869.32      822.25     49.90 o 
   9   3   7        8.46       -5.29     17.30 o 
  10   3   7       11.26        3.57     18.78 o 
  11   3   7       77.70       82.52     25.66 o 
  12   3   7        0.22       21.29     22.40 o 
  13   3   7       29.64       46.51     34.87 o 
  14   3   7       31.25       -3.20     25.40 o 
 -16   4   7       32.97       40.46     33.05 o 
 -15   4   7       16.98       31.53     31.41 o 
 -14   4   7       38.05       53.03     28.31 o 
 -13   4   7      134.17      100.02     38.59 o 
 -12   4   7      504.45      447.31     46.96 o 
 -11   4   7      267.89      352.31     41.15 o 
 -10   4   7      162.16      204.96     32.51 o 
  -9   4   7      525.65      457.06     32.21 o 
  -8   4   7      834.94      769.16     40.53 o 
  -7   4   7      992.81      975.99     35.60 o 
  -6   4   7     1776.49     1805.26     41.93 o 
  -5   4   7      323.17      382.42     16.68 o 
  -4   4   7      378.76      367.67     16.10 o 
  -3   4   7     1096.80     1015.17     26.51 o 
  -2   4   7       69.65       72.61     10.57 o 
  -1   4   7      213.98      213.88     15.02 o 
   0   4   7     7891.71     8166.41    118.96 o 
   1   4   7      221.58      195.56     26.14 o 
   2   4   7     2695.43     2623.55     69.55 o 
   3   4   7      124.92      111.76     16.13 o 
   4   4   7       99.64       88.03     15.51 o 
   5   4   7      149.37      157.53     14.95 o 
   6   4   7      137.01      158.87     20.32 o 
   7   4   7      805.42      790.54     48.56 o 
   8   4   7      230.09      241.30     52.44 o 
   9   4   7      407.74      464.73     43.29 o 
  10   4   7      110.29       98.96     28.44 o 
  11   4   7       97.09       90.44     27.47 o 
  12   4   7      203.53      179.83     36.63 o 
  13   4   7        7.25       24.55     54.11 o 
  14   4   7      140.75      154.19     36.94 o 
 -15   5   7        0.97       10.63     30.23 o 
 -14   5   7        3.84       11.80     26.82 o 
 -13   5   7      392.91      454.57     50.89 o 
 -12   5   7      176.45      176.41     34.59 o 
 -11   5   7      524.76      559.51     50.56 o 
 -10   5   7      666.97      662.69     50.41 o 
  -9   5   7      414.01      371.65     62.24 o 
  -8   5   7      277.50      317.44     26.96 o 
  -7   5   7     1175.52     1223.81     43.33 o 
  -6   5   7      649.83      664.55     27.48 o 
  -5   5   7      412.45      376.49     27.36 o 
  -4   5   7     3484.03     3450.26     51.72 o 
  -3   5   7      425.49      409.37     18.70 o 
  -2   5   7     1189.29     1130.63     43.38 o 
  -1   5   7     2084.40     2074.92    104.57 o 
   0   5   7       70.41       97.67     20.83 o 
   1   5   7     6967.93     6769.97    175.91 o 
   2   5   7      134.12      124.78     17.16 o 
   3   5   7       57.19       52.48     23.47 o 
   4   5   7      181.86      158.90     27.23 o 
   5   5   7      177.34      147.69     23.19 o 
   6   5   7       49.19       53.61     16.51 o 
   7   5   7      682.76      644.73     47.59 o 
   8   5   7      444.14      386.97     82.59 o 
   9   5   7      732.30      708.93     87.45 o 
  10   5   7      698.44      806.28    128.85 o 
  11   5   7       14.14       29.05     24.49 o 
  12   5   7        6.26        4.57     32.44 o 
  13   5   7       97.03       66.98     39.11 o 
 -14   6   7      156.81      136.59     40.27 o 
 -13   6   7       95.09      103.25     34.01 o 
 -12   6   7      272.16      211.22     51.57 o 
 -11   6   7      178.10      188.58     38.83 o 
 -10   6   7      134.01      145.06     24.73 o 
  -9   6   7      165.22      158.18     24.23 o 
  -8   6   7        5.70       20.65     16.59 o 
  -7   6   7      136.50      112.22     21.42 o 
  -6   6   7       75.46      103.81     17.47 o 
  -5   6   7     1803.11     1783.75     44.99 o 
  -4   6   7       24.11       31.67     13.16 o 
  -3   6   7     2691.28     2817.76     56.22 o 
  -2   6   7      247.32      172.70     33.44 o 
  -1   6   7      472.07      441.42     34.44 o 
   0   6   7      762.83      730.98     43.25 o 
   1   6   7       44.14       56.23     22.63 o 
   2   6   7      416.69      346.81     26.68 o 
   3   6   7       15.29       38.28     27.16 o 
   4   6   7      356.45      354.69     37.47 o 
   5   6   7      118.72      136.09     29.10 o 
   6   6   7      835.33      786.22     39.51 o 
   7   6   7       10.66       30.46     23.73 o 
   8   6   7      685.73      624.90     51.49 o 
   9   6   7      414.28      438.20     86.20 o 
  10   6   7       64.41       10.14     25.29 o 
  11   6   7       91.91       93.18     30.77 o 
  12   6   7        1.67       33.52     29.25 o 
 -13   7   7      120.80      109.42     38.42 o 
 -12   7   7       93.57      122.60     35.64 o 
 -11   7   7        5.99       20.96     27.85 o 
 -10   7   7       75.78      105.75     24.84 o 
  -9   7   7       57.12       54.27     21.16 o 
  -8   7   7      347.22      297.50     31.78 o 
  -7   7   7      118.95       78.13     22.10 o 
  -6   7   7      252.13      260.89     28.26 o 
  -5   7   7       93.46       88.17     18.09 o 
  -4   7   7       14.77        1.07     13.41 o 
  -3   7   7      346.23      285.47     33.69 o 
  -2   7   7      255.38      236.09     31.17 o 
  -1   7   7      244.96      274.61     34.00 o 
   0   7   7       81.40       72.77     23.85 o 
   1   7   7      103.57      113.60     26.94 o 
   2   7   7       35.28       47.60     23.11 o 
   3   7   7      972.50      922.11     54.08 o 
   4   7   7        3.09       26.56     23.67 o 
   5   7   7      546.21      527.93     54.01 o 
   6   7   7       32.97       13.38     17.23 o 
   7   7   7       25.19       38.52     27.17 o 
   8   7   7       56.69       29.53     26.33 o 
   9   7   7       12.05      -10.06     27.16 o 
  10   7   7       39.82       56.73     30.26 o 
  11   7   7       30.61       53.16     34.90 o 
 -12   8   7        0.23       23.88     31.60 o 
 -11   8   7       94.11       61.73     25.25 o 
 -10   8   7        3.09       17.57     21.51 o 
  -9   8   7       37.18       87.03     25.31 o 
  -8   8   7       23.31       18.87     21.79 o 
  -7   8   7      356.76      359.20     35.45 o 
  -6   8   7       14.05       24.96     21.98 o 
  -5   8   7      520.06      584.59     38.93 o 
  -4   8   7      538.62      527.79     36.66 o 
  -3   8   7        2.49      -38.76     40.88 o 
  -2   8   7      439.76      461.74     43.14 o 
  -1   8   7        4.29       21.19     24.05 o 
   0   8   7      140.05      136.89     29.42 o 
   1   8   7      168.56      178.06     33.91 o 
   2   8   7      531.23      690.53     71.89 o 
   3   8   7        1.23       47.51     28.21 o 
   4   8   7      519.05      540.12     61.30 o 
   5   8   7      272.33      296.85     42.73 o 
   6   8   7       68.79       71.21     22.88 o 
   7   8   7      173.43      212.57     39.34 o 
   8   8   7       23.59        7.95     27.03 o 
   9   8   7       58.36       58.08     46.36 o 
  10   8   7       10.40       27.18     55.15 o 
 -11   9   7        5.92       -8.20     24.88 o 
 -10   9   7      157.67      158.13     32.52 o 
  -9   9   7       61.75       54.72     26.88 o 
  -8   9   7      342.91      312.09     40.33 o 
  -7   9   7       19.40       -7.61     22.28 o 
  -6   9   7      470.78      451.11     76.58 o 
  -5   9   7      365.54      274.09     33.16 o 
  -4   9   7      299.10      305.78     34.36 o 
  -3   9   7      822.13      836.80     74.18 o 
  -2   9   7       50.63       26.42     29.72 o 
  -1   9   7      142.86       82.13     41.16 o 
   0   9   7       55.79       39.40     28.02 o 
   1   9   7       92.04       54.65     27.60 o 
   2   9   7        0.58      -15.95     30.49 o 
   3   9   7      464.50      453.34     63.69 o 
   4   9   7      388.30      407.23     54.32 o 
   5   9   7      375.58      321.01     46.22 o 
   6   9   7      648.06      622.13     50.64 o 
   7   9   7       64.20       36.86     31.47 o 
   8   9   7      185.82      189.32     41.33 o 
   9   9   7        2.92       12.95     25.44 o 
  -9  10   7      265.02      257.20     46.64 o 
  -8  10   7        0.04        5.34     30.61 o 
  -7  10   7      118.73       64.91     54.73 o 
  -6  10   7      209.85      203.61     43.11 o 
  -5  10   7       12.42       -3.45     31.49 o 
  -4  10   7      295.23      286.88     36.49 o 
  -3  10   7        2.83      -17.17     30.67 o 
  -2  10   7      180.20      234.56     44.46 o 
  -1  10   7       99.90      129.86     47.02 o 
   0  10   7      169.04      148.59     40.24 o 
   1  10   7        5.34       61.66     34.20 o 
   2  10   7      217.45      282.03     83.46 o 
   3  10   7      405.01      502.80     56.06 o 
   4  10   7      234.94      383.40    126.59 o 
   5  10   7      427.36      397.81     55.30 o 
   6  10   7      130.27      151.19     26.85 o 
   7  10   7       54.09       52.22     33.28 o 
  -5  11   7       86.42       62.99     37.04 o 
  -4  11   7       21.28      -26.14     26.14 o 
  -3  11   7      216.48      271.49     49.90 o 
  -2  11   7       12.70      -45.18     45.18 o 
  -1  11   7      293.11      319.52     80.57 o 
   0  11   7        0.16      -14.84     32.30 o 
   1  11   7      175.68      162.68     78.87 o 
   2  11   7      210.42      268.34     50.13 o 
   3  11   7       36.12       48.09     45.81 o 
 -17   0   8      144.91      118.43     55.08 o 
 -16   0   8      371.14      342.37     67.31 o 
 -15   0   8        6.92       16.74     37.23 o 
 -14   0   8     2225.22     2241.54    129.13 o 
 -13   0   8        8.51       -5.00     33.48 o 
 -12   0   8     1628.45     1495.89     96.41 o 
 -11   0   8      215.96      306.18     50.57 o 
 -10   0   8      146.60      145.03     33.90 o 
  -9   0   8     1150.62     1131.78     69.95 o 
  -8   0   8      209.83      278.95     40.22 o 
  -7   0   8     7427.81     7461.74    194.14 o 
  -6   0   8     3004.56     3118.75    105.44 o 
  -5   0   8    10730.24    10130.32    226.93 o 
  -4   0   8      219.47      267.23     17.87 o 
  -3   0   8     1399.37     1323.26     28.49 o 
  -2   0   8    21416.89    22336.41    245.34 o 
  -1   0   8      306.64      255.43     16.36 o 
   1   0   8     9209.64     8797.23    145.42 o 
   2   0   8     9536.25     8811.46    226.89 o 
   3   0   8     4513.58     4483.35     94.51 o 
   4   0   8     8715.18     8580.99    190.60 o 
   5   0   8     1260.21     1299.72     50.38 o 
   6   0   8     7594.84     7440.90    146.44 o 
   7   0   8     2046.28     1993.50     96.69 o 
   8   0   8     4066.07     3952.69    148.57 o 
   9   0   8      247.87      196.92     43.13 o 
  10   0   8     1124.85      878.11     75.78 o 
  11   0   8       81.54      109.40     42.23 o 
  12   0   8      399.19      366.40     63.28 o 
  13   0   8      612.60      708.21     81.68 o 
  14   0   8        0.26       40.84     42.16 o 
 -17   1   8        6.40       -8.37     30.30 o 
 -16   1   8       57.03       61.48     33.20 o 
 -15   1   8      277.01      278.77     43.40 o 
 -14   1   8      139.89      169.41     34.92 o 
 -13   1   8     1748.44     1698.92     88.21 o 
 -12   1   8       19.62       26.90     22.03 o 
 -11   1   8     1039.66     1004.63     54.89 o 
 -10   1   8       43.31       51.47     18.68 o 
  -9   1   8       92.24       96.76     26.50 o 
  -8   1   8     1428.20     1429.96     54.76 o 
  -7   1   8      199.34      264.03     15.68 o 
  -6   1   8    10856.21    11181.37    122.18 o 
  -5   1   8      799.32      774.85     21.56 o 
  -4   1   8     4501.86     4339.53     57.44 o 
  -3   1   8      369.23      338.57     11.53 o 
  -2   1   8     5139.50     5109.74     51.16 o 
  -1   1   8     5368.39     5697.16     55.23 o 
   0   1   8     6069.71     6145.70     90.97 o 
   1   1   8     1654.43     1523.68     32.51 o 
   2   1   8     2297.56     2147.42     41.38 o 
   3   1   8     3029.94     3011.61     52.17 o 
   4   1   8      405.01      371.65     23.85 o 
   5   1   8     4512.64     4538.30    126.34 o 
   6   1   8      543.05      526.15     28.90 o 
   7   1   8     3521.82     3444.34    178.69 o 
   8   1   8      436.26      514.14     40.28 o 
   9   1   8      675.81      674.13     46.99 o 
  10   1   8      243.92      290.17     54.01 o 
  11   1   8      522.23      598.64     52.58 o 
  12   1   8      521.37      493.31     98.15 o 
  13   1   8       16.02      -21.85     21.85 o 
  14   1   8      577.07      558.03     56.68 o 
 -17   2   8       10.40        3.16     30.72 o 
 -16   2   8       12.78       18.40     28.48 o 
 -15   2   8        5.45       22.29     29.64 o 
 -14   2   8      284.82      367.13    117.60 o 
 -13   2   8       19.43        2.98     21.01 o 
 -12   2   8     1088.88     1213.70     85.12 o 
 -11   2   8        9.85        4.07     18.36 o 
 -10   2   8      526.95      496.51     65.33 o 
  -9   2   8     1295.76     1345.79     56.76 o 
  -8   2   8      649.57      665.56     23.95 o 
  -7   2   8     3348.96     3278.83     52.88 o 
  -6   2   8       67.10       88.52     11.02 o 
  -5   2   8     3283.53     3136.65     43.50 o 
  -4   2   8      800.50      764.41     17.52 o 
  -3   2   8     1909.32     1929.93     30.00 o 
  -2   2   8      668.32      772.79     26.75 o 
  -1   2   8     4795.13     4840.24     51.21 o 
   0   2   8      444.11      397.58     19.99 o 
   1   2   8     1288.94     1152.56     27.70 o 
   2   2   8     2418.13     2260.06     43.48 o 
   3   2   8     1683.37     1608.88     63.30 o 
   4   2   8      418.46      419.40     19.91 o 
   5   2   8      263.29      284.62     21.76 o 
   6   2   8      542.69      551.22     33.58 o 
   7   2   8      353.88      336.07     25.74 o 
   8   2   8     1157.47     1171.32     56.38 o 
   9   2   8      189.44      155.34     28.81 o 
  10   2   8      706.38      824.88     54.15 o 
  11   2   8      220.00      223.41     35.96 o 
  12   2   8        0.74       20.94     24.05 o 
  13   2   8      195.30      180.14     38.37 o 
  14   2   8       38.09       21.58     28.23 o 
 -16   3   8        4.70       17.38     28.86 o 
 -15   3   8       75.09       68.85     60.81 o 
 -14   3   8       61.91       56.87     29.59 o 
 -13   3   8      548.19      534.89     51.32 o 
 -12   3   8      372.65      457.54     45.60 o 
 -11   3   8     1166.33     1189.62    133.33 o 
 -10   3   8      143.76      161.24     38.76 o 
  -9   3   8     1581.81     1521.04     77.17 o 
  -8   3   8     2074.78     2061.19     43.11 o 
  -7   3   8      112.55      124.02     13.91 o 
  -6   3   8      369.12      358.88     20.33 o 
  -5   3   8     1158.90     1204.64     25.25 o 
  -4   3   8      946.07      754.98     42.86 o 
  -3   3   8        5.79        8.76      5.68 o 
  -2   3   8      173.01      149.64     11.03 o 
  -1   3   8      392.49      462.07     16.42 o 
   0   3   8     1934.09     1777.47     28.91 o 
   1   3   8     3646.57     3743.69     60.02 o 
   2   3   8     1095.33     1004.86     32.25 o 
   3   3   8     3520.35     3431.75     59.32 o 
   4   3   8      443.61      518.61     21.17 o 
   5   3   8       54.00       67.68     14.85 o 
   6   3   8        4.59        4.84     11.70 o 
   7   3   8      849.93      942.46     50.07 o 
   8   3   8        1.97      -15.93     15.93 o 
   9   3   8     1711.08     1745.64     71.89 o 
  10   3   8      185.73      220.01     35.51 o 
  11   3   8      124.79      114.67     30.88 o 
  12   3   8       10.14        2.96     22.49 o 
  13   3   8        3.73       -8.25     24.53 o 
  14   3   8       54.03       76.74     30.44 o 
 -16   4   8       51.58       30.09     31.63 o 
 -15   4   8       98.53      100.43     35.36 o 
 -14   4   8       86.04       17.84     29.19 o 
 -13   4   8       48.67       94.71     32.37 o 
 -12   4   8      669.88      670.79     54.35 o 
 -11   4   8       16.43        5.26     19.49 o 
 -10   4   8     1314.70     1352.38     91.83 o 
  -9   4   8       14.83        3.43     13.17 o 
  -8   4   8      861.72      784.50     37.99 o 
  -7   4   8       89.82       71.93     18.15 o 
  -6   4   8      140.61      159.57     15.63 o 
  -5   4   8      480.04      497.93     21.62 o 
  -4   4   8      946.86      870.02     23.27 o 
  -3   4   8     1346.41     1128.31     60.70 o 
  -2   4   8      388.83      425.97     17.60 o 
  -1   4   8     5305.65     5111.44     72.49 o 
   0   4   8      153.92      227.05     20.04 o 
   1   4   8     1527.44     1540.76     37.93 o 
   2   4   8      350.43      360.27     23.58 o 
   3   4   8      185.33      176.72     18.72 o 
   4   4   8      249.34      226.33     20.92 o 
   5   4   8      231.47      241.25     22.09 o 
   6   4   8      706.71      831.31     48.03 o 
   7   4   8      273.82      236.14     46.05 o 
   8   4   8      671.91      624.00     55.78 o 
   9   4   8       36.71       64.47     23.86 o 
  10   4   8      145.78      142.26     42.20 o 
  11   4   8      277.01      310.86     42.55 o 
  12   4   8       95.02       27.14     37.09 o 
  13   4   8       46.92       46.42     39.42 o 
 -15   5   8       53.77       14.94     29.84 o 
 -14   5   8       44.97       22.82     28.87 o 
 -13   5   8       92.95      107.36     32.71 o 
 -12   5   8       20.43      -17.76     23.92 o 
 -11   5   8       83.73       93.34     32.68 o 
 -10   5   8       15.09       38.19     25.24 o 
  -9   5   8      996.80     1021.07     44.03 o 
  -8   5   8       56.26       30.80     22.18 o 
  -7   5   8     1971.25     1788.74     73.64 o 
  -6   5   8      824.44      856.52     36.66 o 
  -5   5   8       21.38       20.31     12.17 o 
  -4   5   8      697.33      655.65     23.13 o 
  -3   5   8       70.85       65.12     11.61 o 
  -2   5   8     1282.35     1283.06     35.54 o 
  -1   5   8      200.14      200.79     20.47 o 
   0   5   8     2824.14     2849.76    112.11 o 
   1   5   8      499.89      500.67     27.95 o 
   2   5   8     1203.30     1206.84     40.60 o 
   3   5   8       78.68       82.14     17.00 o 
   4   5   8      542.34      522.10     69.63 o 
   5   5   8      997.32     1094.04     74.08 o 
   6   5   8        2.35       14.52     27.40 o 
   7   5   8      536.83      457.21     43.44 o 
   8   5   8        7.69       44.10     39.84 o 
   9   5   8       28.65        5.96     22.50 o 
  10   5   8      152.73      159.39     33.66 o 
  11   5   8       67.01       95.85     32.20 o 
  12   5   8      116.21      104.07     34.71 o 
  13   5   8      117.31      121.42     34.18 o 
 -14   6   8       50.82       56.09     33.86 o 
 -13   6   8       52.17       19.46     29.86 o 
 -12   6   8       24.11       -3.97     27.01 o 
 -11   6   8       35.07       50.87     26.11 o 
 -10   6   8      235.88      267.19     40.57 o 
  -9   6   8       19.34        7.33     16.51 o 
  -8   6   8     1053.67     1086.70     46.62 o 
  -7   6   8       82.35       69.94     19.01 o 
  -6   6   8      807.92      755.20     39.42 o 
  -5   6   8     1225.83     1184.63     37.83 o 
  -4   6   8      110.97      104.56     16.62 o 
  -3   6   8      818.84      781.73     30.77 o 
  -2   6   8      919.49     1018.79     47.22 o 
  -1   6   8      392.81      428.85     35.97 o 
   0   6   8      153.88      131.22     59.98 o 
   1   6   8      632.46      694.31     44.68 o 
   2   6   8      112.48       98.64     18.66 o 
   3   6   8      206.23      228.62     56.68 o 
   4   6   8     2736.08     2694.24     87.42 o 
   5   6   8        1.04       -1.69     40.22 o 
   6   6   8     1421.80     1357.55     97.14 o 
   7   6   8       13.59       13.15     22.34 o 
   8   6   8       66.11       53.35     27.71 o 
   9   6   8       45.04       86.57     59.18 o 
  10   6   8        2.95      -16.28     24.76 o 
  11   6   8      113.31      169.49     36.63 o 
  12   6   8      216.70      254.89     46.47 o 
 -13   7   8       49.82       70.82     36.33 o 
 -12   7   8      186.48      179.58     41.54 o 
 -11   7   8        9.26       -0.89     28.10 o 
 -10   7   8      215.93      253.89     40.47 o 
  -9   7   8      310.39      285.77     31.66 o 
  -8   7   8        0.66       -5.41     18.17 o 
  -7   7   8      408.34      430.32     34.89 o 
  -6   7   8       79.06      107.10     22.57 o 
  -5   7   8       17.53       33.56     16.79 o 
  -4   7   8     1124.08     1126.46     39.48 o 
  -3   7   8      214.05      174.96     24.50 o 
  -2   7   8     1775.57     1830.15     83.66 o 
  -1   7   8      132.54      132.39     41.57 o 
   0   7   8      167.06      284.51     42.11 o 
   1   7   8      146.29      129.00     29.33 o 
   2   7   8       24.82      -23.59     37.06 o 
   3   7   8     1463.33     1492.98     68.55 o 
   4   7   8        5.78       -9.89     20.91 o 
   5   7   8     1191.12     1122.82     62.42 o 
   6   7   8       38.76        0.42     24.90 o 
   7   7   8      280.38      258.96     39.44 o 
   8   7   8        0.75      -18.95     22.74 o 
   9   7   8        7.33       14.17     27.42 o 
  10   7   8       90.04      113.05     60.50 o 
  11   7   8      116.50      118.58     34.92 o 
 -12   8   8       37.08       15.98     31.47 o 
 -11   8   8      203.87      238.93     44.75 o 
 -10   8   8       64.13      105.07     38.19 o 
  -9   8   8      208.53      236.95     42.70 o 
  -8   8   8       72.27       36.67     22.38 o 
  -7   8   8       78.01       64.11     22.98 o 
  -6   8   8      194.59      198.30     44.02 o 
  -5   8   8      255.71      274.02     36.51 o 
  -4   8   8      574.57      593.60     38.44 o 
  -3   8   8      644.66      666.00     39.62 o 
  -2   8   8      206.43      199.88     33.59 o 
  -1   8   8      667.73      734.07    101.59 o 
   0   8   8      123.68       71.10     71.68 o 
   1   8   8        1.75        8.58     21.35 o 
   2   8   8      498.99      463.13     44.51 o 
   3   8   8       56.54       23.05     26.41 o 
   4   8   8      546.79      632.86     53.55 o 
   5   8   8        2.00       -7.27     28.79 o 
   6   8   8      215.17      174.34     46.12 o 
   7   8   8        9.18      -11.11     24.12 o 
   8   8   8       30.28       23.30     47.61 o 
   9   8   8       89.97       61.29     33.30 o 
  10   8   8       49.93       64.79     29.66 o 
 -10   9   8      242.80      355.37     50.61 o 
  -9   9   8       48.38       46.89     25.56 o 
  -8   9   8      163.11      246.87     36.30 o 
  -7   9   8       30.84        4.49     21.81 o 
  -6   9   8        3.12       38.75     31.97 o 
  -5   9   8       23.47       18.90     45.22 o 
  -4   9   8      190.62      144.43     29.87 o 
  -3   9   8       37.72       20.44     22.03 o 
  -2   9   8      657.93      775.99    140.17 o 
  -1   9   8      160.39      117.82     33.27 o 
   0   9   8      261.83      327.70     42.89 o 
   1   9   8      310.00      310.88     42.02 o 
   2   9   8       44.77       27.57     30.84 o 
   3   9   8      263.06      279.17     47.89 o 
   4   9   8       90.87       55.90     31.34 o 
   5   9   8       96.79      101.94     36.65 o 
   6   9   8        0.21      -12.59     26.84 o 
   7   9   8      117.94       98.63     37.17 o 
   8   9   8        6.34       -1.52     26.56 o 
  -8  10   8       74.83       59.36     43.31 o 
  -7  10   8       11.05       17.96     34.10 o 
  -6  10   8       82.70       75.27     36.90 o 
  -5  10   8        1.37       -9.68     29.42 o 
  -4  10   8      168.35      259.59     44.36 o 
  -3  10   8      344.21      295.48     52.98 o 
  -2  10   8       13.78      -29.60     29.60 o 
  -1  10   8      508.31      506.17     67.17 o 
   0  10   8       79.37       52.18     33.88 o 
   1  10   8        3.37      -25.61     25.61 o 
   2  10   8      119.20       91.20     36.67 o 
   3  10   8       10.93       37.14     32.59 o 
   4  10   8       29.44       81.79     65.64 o 
   5  10   8       40.69       89.76     30.46 o 
   6  10   8       57.52       18.78     31.29 o 
  -5  11   8       34.77       46.19     57.44 o 
  -4  11   8        9.47      -14.82     71.02 o 
  -3  11   8        6.65       21.02     31.43 o 
  -2  11   8        3.98      -35.10     57.69 o 
  -1  11   8        0.03      -30.04     31.89 o 
   0  11   8       30.15       22.46     36.35 o 
   1  11   8        0.96      -24.66     41.19 o 
   2  11   8       43.66       49.72     35.10 o 
 -17   1   9        0.92       20.61     31.31 o 
 -16   1   9        1.60        3.48     27.51 o 
 -15   1   9       67.70       60.21     30.07 o 
 -14   1   9      194.45      164.26     36.26 o 
 -13   1   9       29.08       58.91     26.67 o 
 -12   1   9      126.21      106.77     28.62 o 
 -11   1   9        0.03       -5.42     19.30 o 
 -10   1   9       52.64       48.51     20.65 o 
  -9   1   9       87.12       42.21     34.14 o 
  -8   1   9      218.65      235.71     34.52 o 
  -7   1   9     1372.86     1283.32     40.66 o 
  -6   1   9     4652.46     4665.24     64.92 o 
  -5   1   9      493.28      507.83     18.72 o 
  -4   1   9     1894.97     1888.33     27.32 o 
  -3   1   9      168.90      202.64      9.55 o 
  -2   1   9     2581.96     2753.64     34.35 o 
  -1   1   9       83.44       93.97      7.63 o 
   0   1   9      402.67      420.35     16.06 o 
   1   1   9      802.51      921.13     26.32 o 
   2   1   9     2568.12     2333.93     45.07 o 
   3   1   9      789.96      886.78     31.70 o 
   4   1   9     1420.05     1381.60     36.51 o 
   5   1   9      324.61      371.75     21.97 o 
   6   1   9      121.28      108.12     17.45 o 
   7   1   9      341.73      312.69     26.21 o 
   8   1   9      357.44      378.86     38.18 o 
   9   1   9      325.71      249.84     33.52 o 
  10   1   9       91.36       96.96     48.97 o 
  11   1   9       41.71       13.24     23.16 o 
  12   1   9        7.31       21.43     23.48 o 
  13   1   9       56.04       72.24     30.03 o 
  14   1   9       54.23       66.35     32.54 o 
 -16   2   9      141.71      119.92     78.73 o 
 -15   2   9       37.06       51.57     37.68 o 
 -14   2   9      697.02      828.76     61.56 o 
 -13   2   9        5.02       17.89     24.50 o 
 -12   2   9        2.84        1.89     19.83 o 
 -11   2   9      145.13      134.59     29.03 o 
 -10   2   9       34.60        2.05     17.30 o 
  -9   2   9       20.65       15.96     12.94 o 
  -8   2   9     1075.11     1094.91     39.00 o 
  -7   2   9      195.47      201.91     15.14 o 
  -6   2   9     4788.52     4547.14    111.72 o 
  -5   2   9     1091.75     1018.74     27.58 o 
  -4   2   9     1389.78     1298.78     26.45 o 
  -3   2   9      717.33      718.67     18.40 o 
  -2   2   9     3188.81     3376.38     41.18 o 
  -1   2   9      377.58      348.18     14.10 o 
   0   2   9     1538.69     1499.23     33.81 o 
   1   2   9     2200.08     2140.16     40.33 o 
   2   2   9     1493.12     1473.86     43.14 o 
   3   2   9    10137.26    10141.73    124.60 o 
   4   2   9        6.98        7.80     11.33 o 
   5   2   9       86.81       63.57     17.12 o 
   6   2   9     1252.01     1293.18     59.15 o 
   7   2   9      423.30      385.82     28.63 o 
   8   2   9      653.27      664.18    111.24 o 
   9   2   9      183.57      173.82     30.42 o 
  10   2   9        5.07       10.04     19.78 o 
  11   2   9      523.44      532.84     49.34 o 
  12   2   9       36.88       66.87     28.05 o 
  13   2   9       11.48        2.66     26.64 o 
  14   2   9      102.60      139.76     38.83 o 
 -16   3   9       21.58       55.64     32.31 o 
 -15   3   9      136.46      125.39     51.89 o 
 -14   3   9       57.24       40.38     28.78 o 
 -13   3   9      279.00      278.02     41.13 o 
 -12   3   9      382.11      345.17     78.00 o 
 -11   3   9       31.93       -9.05     19.12 o 
 -10   3   9      217.02      233.68     34.44 o 
  -9   3   9      114.56      110.56     22.18 o 
  -8   3   9      240.79      263.81     29.19 o 
  -7   3   9     1887.81     1796.51     40.01 o 
  -6   3   9     1171.40     1173.56     46.76 o 
  -5   3   9     1720.18     1652.21     44.44 o 
  -4   3   9      299.00      264.11     16.06 o 
  -3   3   9       18.54       17.52      8.20 o 
  -2   3   9      527.85      515.63     17.45 o 
  -1   3   9      237.77      250.58     12.59 o 
   0   3   9     1658.71     1500.70     46.97 o 
   1   3   9      494.56      490.53     24.84 o 
   2   3   9     3527.32     3330.83     58.87 o 
   3   3   9        0.34       -6.32      8.84 o 
   4   3   9     1195.76     1182.65     40.15 o 
   5   3   9      937.83      886.07     35.92 o 
   6   3   9      154.90      181.08     21.09 o 
   7   3   9      968.50      932.15     51.36 o 
   8   3   9       64.29       78.29     44.07 o 
   9   3   9      262.69      327.05     46.95 o 
  10   3   9      262.89      201.84     35.93 o 
  11   3   9      203.16      162.60     37.13 o 
  12   3   9       14.69       33.12     30.77 o 
  13   3   9      109.53       75.58     36.05 o 
 -16   4   9        0.08       76.03     36.13 o 
 -15   4   9        5.16       -0.49     28.90 o 
 -14   4   9        9.27       11.23     26.33 o 
 -13   4   9      510.31      559.47     55.19 o 
 -12   4   9       27.38       44.16     24.38 o 
 -11   4   9      367.82      358.63     43.49 o 
 -10   4   9        2.47        5.03     19.54 o 
  -9   4   9      108.52       87.75     24.42 o 
  -8   4   9      298.90      287.33     24.43 o 
  -7   4   9      363.03      374.04     49.64 o 
  -6   4   9     1769.06     1651.64     42.03 o 
  -5   4   9        0.15       -7.85      7.85 o 
  -4   4   9      817.89      785.90     24.78 o 
  -3   4   9       59.88       72.08     10.45 o 
  -2   4   9      798.21      778.54     23.98 o 
  -1   4   9      716.54      600.97     30.16 o 
   0   4   9      224.29      206.60     17.37 o 
   1   4   9     1844.57     1680.77     41.13 o 
   2   4   9        5.62       -2.68     10.60 o 
   3   4   9      230.11      249.64     22.13 o 
   4   4   9      160.62      183.33     20.42 o 
   5   4   9      223.10      230.93     22.76 o 
   6   4   9       68.02       57.40     22.68 o 
   7   4   9       83.07       87.05     25.06 o 
   8   4   9      342.67      298.06     45.43 o 
   9   4   9      151.79      166.82     33.05 o 
  10   4   9      337.06      396.44     76.82 o 
  11   4   9        0.99        1.26     22.79 o 
  12   4   9        2.59        8.52     40.32 o 
  13   4   9       31.71       38.09     27.28 o 
 -15   5   9       10.94        3.90     46.75 o 
 -14   5   9       82.92       35.99     36.08 o 
 -13   5   9       26.55        3.94     26.91 o 
 -12   5   9      506.03      461.83     49.45 o 
 -11   5   9       44.64       78.60     28.92 o 
 -10   5   9       79.95       89.71     36.85 o 
  -9   5   9        7.91       14.97     21.50 o 
  -8   5   9      188.15      164.78     22.63 o 
  -7   5   9        1.20       -3.33     11.87 o 
  -6   5   9      844.78      777.43     36.52 o 
  -5   5   9     1644.08     1676.81     41.64 o 
  -4   5   9     1569.09     1470.38     33.26 o 
  -3   5   9     1096.18     1131.80     29.45 o 
  -2   5   9       65.61       42.41     10.90 o 
  -1   5   9       65.45       42.44     13.86 o 
   0   5   9     1294.45     1240.01     53.90 o 
   1   5   9       69.42       78.19     18.36 o 
   2   5   9       91.07      135.22     20.08 o 
   3   5   9      435.56      401.08     27.34 o 
   4   5   9       82.85       63.35     22.09 o 
   5   5   9      569.11      621.51     46.35 o 
   6   5   9       65.84       24.25     49.07 o 
   7   5   9        2.47      -17.58     17.58 o 
   8   5   9      455.20      468.45     92.49 o 
   9   5   9      502.42      527.05     49.71 o 
  10   5   9        5.69       -7.49     45.98 o 
  11   5   9        4.48       -1.30     24.77 o 
  12   5   9       35.56       49.40     30.95 o 
 -14   6   9        5.69      -13.72     28.48 o 
 -13   6   9      116.61       77.96     35.70 o 
 -12   6   9      167.80       73.48     56.05 o 
 -11   6   9       99.53       64.21     30.32 o 
 -10   6   9       90.85      113.30     40.29 o 
  -9   6   9        3.50       -4.64     14.86 o 
  -8   6   9       20.46       19.67     17.62 o 
  -7   6   9        4.61       -9.86     22.72 o 
  -6   6   9       26.34       29.25     26.52 o 
  -5   6   9      210.41      190.60     28.60 o 
  -4   6   9      225.31      215.59     20.34 o 
  -3   6   9      146.45      161.07     18.60 o 
  -2   6   9       93.52       99.57     18.56 o 
  -1   6   9      161.40      218.58     36.67 o 
   0   6   9      154.99      161.00     28.14 o 
   1   6   9      317.22      295.26     26.03 o 
   2   6   9        0.53        4.57     15.91 o 
   3   6   9       10.95        5.86     20.52 o 
   4   6   9      264.05      270.45     35.41 o 
   5   6   9       24.37       10.94     23.21 o 
   6   6   9       19.54       23.19     23.85 o 
   7   6   9      117.88       80.00     30.81 o 
   8   6   9      166.15      125.62     80.61 o 
   9   6   9       47.03       23.23     26.71 o 
  10   6   9       45.22        7.69     25.51 o 
  11   6   9        0.95      -28.65     28.65 o 
  12   6   9        3.05       41.86     23.87 o 
 -13   7   9       42.61        7.05     30.63 o 
 -12   7   9       11.88        9.68     28.43 o 
 -11   7   9        8.90        8.17     27.15 o 
 -10   7   9        7.00       18.72     26.76 o 
  -9   7   9        9.29        2.92     19.66 o 
  -8   7   9       51.33       69.31     21.69 o 
  -7   7   9      297.90      348.64     51.26 o 
  -6   7   9      190.58      182.38     27.49 o 
  -5   7   9      138.34      122.48     23.29 o 
  -4   7   9      571.15      567.15     33.51 o 
  -3   7   9        6.83      -10.54     15.95 o 
  -2   7   9       22.54       33.05     17.47 o 
  -1   7   9       39.48       31.57     20.57 o 
   0   7   9       32.22        2.02     21.46 o 
   1   7   9        1.23      -10.54     20.15 o 
   2   7   9      201.85      239.83     33.92 o 
   3   7   9        0.37        1.32     22.72 o 
   4   7   9      151.41      135.32     31.95 o 
   5   7   9      116.63      137.77     65.29 o 
   6   7   9        0.91        7.98     24.21 o 
   7   7   9      248.66      268.50     40.47 o 
   8   7   9        1.42       -6.77     25.92 o 
   9   7   9       68.71       43.02     30.41 o 
  10   7   9       25.03       11.62     29.43 o 
 -12   8   9       16.16      -26.87     54.77 o 
 -11   8   9        4.97       21.34     32.39 o 
 -10   8   9       33.04       58.18     45.50 o 
  -9   8   9      101.77       69.93     36.62 o 
  -8   8   9      199.27      138.70     30.07 o 
  -7   8   9       10.37       15.97     33.14 o 
  -6   8   9      512.61      634.04     70.24 o 
  -5   8   9      275.87      291.29     34.27 o 
  -4   8   9      159.79      134.96     33.73 o 
  -3   8   9      454.01      413.63     34.16 o 
  -2   8   9       18.41       18.27     23.91 o 
  -1   8   9       77.22      120.27     47.30 o 
   0   8   9      212.15      206.25     35.11 o 
   1   8   9      100.51       92.31     23.84 o 
   2   8   9      119.99       95.21     29.96 o 
   3   8   9      381.08      351.06     43.43 o 
   4   8   9      222.20      255.75     69.88 o 
   5   8   9      199.69      145.41     36.36 o 
   6   8   9      280.04      303.02     45.02 o 
   7   8   9       69.36       74.87     61.54 o 
   8   8   9       29.14        9.08     28.74 o 
   9   8   9       12.16       -7.74     37.06 o 
 -10   9   9       45.14       41.77     35.07 o 
  -9   9   9      292.84      268.82     37.16 o 
  -8   9   9       56.03       -3.53     39.64 o 
  -7   9   9      267.53      280.34     37.38 o 
  -6   9   9       19.09       32.02     31.67 o 
  -5   9   9       37.16       25.02     29.05 o 
  -4   9   9      161.47      101.95     33.39 o 
  -3   9   9      119.75      126.98     28.40 o 
  -2   9   9      168.71      152.20     37.03 o 
  -1   9   9      406.77      410.43     46.56 o 
   0   9   9      141.63      215.92     37.56 o 
   1   9   9      210.53      174.61     45.39 o 
   2   9   9      511.71      551.56     63.66 o 
   3   9   9       32.88       14.36     26.91 o 
   4   9   9      566.36      474.62     52.25 o 
   5   9   9       92.59      101.32     34.99 o 
   6   9   9      275.98      280.13     46.75 o 
   7   9   9        4.96       13.13     27.69 o 
   8   9   9       41.77       56.05     44.38 o 
  -8  10   9      379.14      399.11     55.48 o 
  -7  10   9        4.26      -12.68     31.95 o 
  -6  10   9      202.86      170.87     41.64 o 
  -5  10   9      134.37      160.66     41.44 o 
  -4  10   9       89.69      118.39     39.50 o 
  -3  10   9      330.23      344.59     48.46 o 
  -2  10   9      270.16      287.29     46.44 o 
  -1  10   9      383.07      375.22     50.17 o 
   0  10   9      166.89      194.44     41.19 o 
   1  10   9      372.53      445.96     94.47 o 
   2  10   9       23.81      -25.72     27.66 o 
   3  10   9      386.13      301.59     54.84 o 
   4  10   9      154.25      130.81     42.50 o 
   5  10   9      437.59      364.05     52.84 o 
  -3  11   9      223.03      221.87     46.56 o 
  -2  11   9      397.91      435.65     86.69 o 
  -1  11   9       91.57      101.15     40.64 o 
   0  11   9      277.79      340.52     60.74 o 
   1  11   9        5.46      -35.52     80.64 o 
 -16   0  10      139.87       91.62     47.93 o 
 -15   0  10      818.47      884.57     94.88 o 
 -14   0  10        3.44      -13.27     32.65 o 
 -13   0  10     1976.24     2298.43    129.20 o 
 -12   0  10      474.02      487.68     65.43 o 
 -11   0  10     1252.63     1213.12     87.10 o 
 -10   0  10      145.14       89.05     32.30 o 
  -9   0  10     1735.30     1763.10     91.62 o 
  -8   0  10     1585.10     1539.44     80.64 o 
  -7   0  10     4563.43     4334.16    139.06 o 
  -6   0  10     7326.75     6430.33    172.19 o 
  -5   0  10     8903.92     8522.43    149.36 o 
  -4   0  10     5972.45     6196.13    104.31 o 
  -3   0  10     2312.46     2484.01     74.82 o 
  -2   0  10     5712.44     6004.13    108.79 o 
  -1   0  10       91.96      145.64     12.01 o 
   1   0  10     1015.08     1092.24     80.99 o 
   2   0  10    15895.45    16414.33    350.84 o 
   3   0  10     8318.66     8210.59    186.50 o 
   4   0  10     2972.19     2789.15     78.10 o 
   5   0  10     2093.85     2176.10     70.53 o 
   6   0  10       86.25       74.74     20.76 o 
   7   0  10     1591.99     1782.19     68.31 o 
   8   0  10       84.97       93.28     34.38 o 
   9   0  10     3618.22     3615.53    153.30 o 
  10   0  10        1.69       -1.39     25.49 o 
  11   0  10     2777.70     2599.33    138.09 o 
  12   0  10       99.93       91.83     43.62 o 
  13   0  10      126.47      107.18     50.64 o 
  14   0  10      372.46      544.22     81.89 o 
 -16   1  10       53.31       23.86     30.45 o 
 -15   1  10       19.69      -23.32     24.31 o 
 -14   1  10      532.37      614.08     55.00 o 
 -13   1  10       14.25       20.48     24.82 o 
 -12   1  10     1326.43     1388.40     67.66 o 
 -11   1  10       80.98       82.29     26.93 o 
 -10   1  10      827.11      877.42    126.21 o 
  -9   1  10       14.79       -5.25     14.32 o 
  -8   1  10     1659.96     1782.97     50.79 o 
  -7   1  10     2711.24     2650.82     60.49 o 
  -6   1  10     2957.05     2932.11     61.81 o 
  -5   1  10     8258.63     8469.77     98.88 o 
  -4   1  10     1457.36     1457.00     23.32 o 
  -3   1  10     1486.20     1416.64     23.72 o 
  -2   1  10      169.40      171.74      9.66 o 
  -1   1  10     2505.47     2713.50     34.87 o 
   0   1  10      475.05      529.61     15.43 o 
   1   1  10     8890.17     8953.83    110.07 o 
   2   1  10     1820.53     1689.73     39.11 o 
   3   1  10     5441.01     5045.02     77.18 o 
   4   1  10     1133.77     1074.24     44.67 o 
   5   1  10      415.44      363.32     22.88 o 
   6   1  10     1643.42     1663.09     45.29 o 
   7   1  10        6.15       15.59     18.61 o 
   8   1  10     1575.72     1429.95     64.17 o 
   9   1  10       20.51       29.76     20.99 o 
  10   1  10     1463.14     1494.15    151.77 o 
  11   1  10       37.21       47.37     26.61 o 
  12   1  10      324.02      262.57     63.31 o 
  13   1  10      213.66      216.70     69.08 o 
 -16   2  10       23.04        4.55     35.53 o 
 -15   2  10        9.82       25.70     27.41 o 
 -14   2  10        1.92       -7.55     25.89 o 
 -13   2  10      734.51      687.39     55.76 o 
 -12   2  10       62.19       60.23     26.71 o 
 -11   2  10      674.12      629.72     49.01 o 
 -10   2  10       11.46       10.25     16.27 o 
  -9   2  10       99.80       77.67     20.11 o 
  -8   2  10       63.95       35.20     21.98 o 
  -7   2  10      324.33      338.37     31.15 o 
  -6   2  10     2370.69     2431.74     45.39 o 
  -5   2  10     1998.08     1915.75     38.84 o 
  -4   2  10     1714.12     1787.96     29.87 o 
  -3   2  10      187.96      180.64     10.52 o 
  -2   2  10      211.76      193.50     10.72 o 
  -1   2  10      746.09      863.64     21.21 o 
   0   2  10     1450.38     1384.47     26.91 o 
   1   2  10     1482.33     1405.60     28.48 o 
   2   2  10     2668.01     2611.47     51.10 o 
   3   2  10        3.53       -1.75      9.81 o 
   4   2  10     1997.99     2002.81     56.07 o 
   5   2  10       12.71       12.62     11.21 o 
   6   2  10       59.75       72.89     16.76 o 
   7   2  10     1007.83     1001.62     68.35 o 
   8   2  10        0.05      -11.83     13.27 o 
   9   2  10      673.51      754.34     53.38 o 
  10   2  10       33.09       29.72     34.97 o 
  11   2  10       62.39       62.52     27.73 o 
  12   2  10       39.27       90.37     29.67 o 
  13   2  10        0.89       16.04     27.33 o 
 -16   3  10        0.35       28.19     33.10 o 
 -15   3  10       42.01       76.13     32.83 o 
 -14   3  10      214.78      190.93     38.97 o 
 -13   3  10       32.75       43.24     27.58 o 
 -12   3  10      831.70      825.22     58.29 o 
 -11   3  10       27.10       11.52     23.08 o 
 -10   3  10      824.86      761.18     50.97 o 
  -9   3  10      243.09      246.85     53.45 o 
  -8   3  10        5.18       17.69     18.94 o 
  -7   3  10      242.86      211.41     24.27 o 
  -6   3  10      253.95      227.90     17.73 o 
  -5   3  10      256.60      252.29     24.13 o 
  -4   3  10     3963.49     3944.04     46.12 o 
  -3   3  10     1117.35     1100.05     25.44 o 
  -2   3  10       28.68       33.90      7.87 o 
  -1   3  10     1320.46     1274.15     25.70 o 
   0   3  10     1809.69     1806.73     39.26 o 
   1   3  10      890.61      857.86     24.29 o 
   2   3  10      358.25      365.56     22.00 o 
   3   3  10      556.66      587.78     26.83 o 
   4   3  10        2.98      -10.11     10.11 o 
   5   3  10       39.95       14.62     14.94 o 
   6   3  10      680.76      680.09     35.26 o 
   7   3  10       75.47       53.03     22.13 o 
   8   3  10     1474.68     1414.15     76.27 o 
   9   3  10      223.51      246.48     36.50 o 
  10   3  10      168.93      131.80     53.28 o 
  11   3  10      127.26      180.82     37.06 o 
  12   3  10        0.73       12.26     25.64 o 
  13   3  10       44.02       26.81     23.94 o 
 -15   4  10        7.81      -11.79     28.41 o 
 -14   4  10       85.76      141.63     36.86 o 
 -13   4  10      189.46      246.57     42.22 o 
 -12   4  10        5.03       10.31     22.88 o 
 -11   4  10      521.79      555.55     50.72 o 
 -10   4  10       82.38       82.56     26.41 o 
  -9   4  10      654.92      702.85     49.21 o 
  -8   4  10       58.65       18.18     44.14 o 
  -7   4  10        8.16       24.90     13.98 o 
  -6   4  10      524.43      573.20     25.88 o 
  -5   4  10        7.37        0.20      9.84 o 
  -4   4  10     1074.83     1205.18     34.95 o 
  -3   4  10       53.22       65.92     11.13 o 
  -2   4  10     1432.04     1483.64     32.07 o 
  -1   4  10      308.75      289.32     17.90 o 
   0   4  10      723.80      705.44     23.95 o 
   1   4  10      643.97      673.84     28.08 o 
   2   4  10       97.66       95.89     21.50 o 
   3   4  10      312.57      332.95     25.55 o 
   4   4  10       11.19      -16.72     16.72 o 
   5   4  10     1657.39     1570.36     51.85 o 
   6   4  10        0.86       11.86     19.61 o 
   7   4  10     1894.21     1795.34    122.77 o 
   8   4  10       51.81       67.71     27.54 o 
   9   4  10      177.71      129.12     31.52 o 
  10   4  10      298.31      326.20     43.10 o 
  11   4  10        8.15       22.82     24.66 o 
  12   4  10       69.44      104.87     50.88 o 
 -15   5  10       19.20       29.79     31.91 o 
 -14   5  10       22.18        7.24     29.49 o 
 -13   5  10       12.76       37.14     27.90 o 
 -12   5  10        9.51       -1.85     25.42 o 
 -11   5  10        0.63      -18.10     23.39 o 
 -10   5  10      119.42      171.40     79.39 o 
  -9   5  10        9.23       33.35     24.56 o 
  -8   5  10      734.48      864.50     83.66 o 
  -7   5  10       28.75       60.84     17.79 o 
  -6   5  10      227.91      254.82     39.35 o 
  -5   5  10      852.19      909.53     31.94 o 
  -4   5  10      341.39      337.94     18.78 o 
  -3   5  10      905.27      891.61     30.89 o 
  -2   5  10        6.85        9.28      9.72 o 
  -1   5  10      695.68      696.86     34.51 o 
   0   5  10      154.72      181.54     18.60 o 
   1   5  10       33.58       46.52     15.98 o 
   2   5  10      143.93      148.06     21.06 o 
   3   5  10      119.51      141.15     21.09 o 
   4   5  10     1394.53     1471.29     63.68 o 
   5   5  10      383.01      309.64     39.94 o 
   6   5  10      930.68     1063.06    103.46 o 
   7   5  10       11.17        7.19     24.48 o 
   8   5  10       38.93       49.31     36.36 o 
   9   5  10       91.99       64.99     32.16 o 
  10   5  10        6.48       -8.03     23.04 o 
  11   5  10       29.25       46.42     29.14 o 
  12   5  10      112.59      123.03     32.78 o 
 -14   6  10        5.70       43.52     38.65 o 
 -13   6  10        0.65       21.35     30.14 o 
 -12   6  10        0.58       11.92     35.63 o 
 -11   6  10       51.33       27.65     26.99 o 
 -10   6  10        5.34       13.94     24.13 o 
  -9   6  10      972.34      958.62     86.34 o 
  -8   6  10       46.09       16.13     21.91 o 
  -7   6  10      597.91      606.68     37.42 o 
  -6   6  10       65.64       58.76     20.31 o 
  -5   6  10       37.03       41.22     17.68 o 
  -4   6  10      187.18      190.56     23.90 o 
  -3   6  10        0.73      -11.04     11.04 o 
  -2   6  10     1193.52     1097.00     59.06 o 
  -1   6  10      227.86      198.12     23.21 o 
   0   6  10     1276.71     1288.64     47.12 o 
   1   6  10      321.89      329.19     27.65 o 
   2   6  10      861.72      939.83     41.56 o 
   3   6  10      606.88      625.99     46.67 o 
   4   6  10       76.51       61.58     25.49 o 
   5   6  10      622.95      643.38     53.00 o 
   6   6  10       32.18       64.63     28.12 o 
   7   6  10       33.23        6.14     56.40 o 
   8   6  10       40.62       94.89     30.49 o 
   9   6  10        2.69        6.53     22.78 o 
  10   6  10        3.47       19.17     26.60 o 
  11   6  10      152.84      167.81     34.90 o 
 -13   7  10        0.65       -7.31     32.25 o 
 -12   7  10      101.15       70.52     47.86 o 
 -11   7  10       35.27       47.82     32.10 o 
 -10   7  10      398.68      382.17     52.93 o 
  -9   7  10       41.10       49.69     26.99 o 
  -8   7  10      765.79      869.81     46.84 o 
  -7   7  10      159.94      147.27     37.76 o 
  -6   7  10        9.62        1.12     29.60 o 
  -5   7  10      328.64      317.70     42.76 o 
  -4   7  10       75.53       50.71     25.31 o 
  -3   7  10      792.47      727.60     38.02 o 
  -2   7  10        7.84       -2.97     14.40 o 
  -1   7  10     1495.30     1440.88     60.12 o 
   0   7  10       27.45       35.54     24.45 o 
   1   7  10      648.02      722.98     50.51 o 
   2   7  10      536.92      463.35     43.26 o 
   3   7  10       84.17      104.46     30.01 o 
   4   7  10      888.55      893.27     78.52 o 
   5   7  10       25.65        9.80     25.82 o 
   6   7  10      345.53      351.04     45.70 o 
   7   7  10       50.39       34.00     28.93 o 
   8   7  10       59.59       46.87     29.52 o 
   9   7  10        1.67       56.26     29.78 o 
  10   7  10      147.57      179.86     78.18 o 
 -12   8  10       12.69      -39.87     39.87 o 
 -11   8  10      171.22      155.29     42.21 o 
 -10   8  10      174.31      230.17     44.54 o 
  -9   8  10      256.21      308.89     46.25 o 
  -8   8  10       46.61       60.41     26.79 o 
  -7   8  10      206.47      218.08     34.15 o 
  -6   8  10      139.35      134.32     34.71 o 
  -5   8  10       64.96       90.92     28.86 o 
  -4   8  10      545.52      525.19     84.85 o 
  -3   8  10        0.16       13.50     26.22 o 
  -2   8  10      873.76      887.66     43.80 o 
  -1   8  10       20.08        3.51     23.05 o 
   0   8  10      432.05      509.65     45.44 o 
   1   8  10      182.39      186.49     35.86 o 
   2   8  10       10.86       -9.56     25.25 o 
   3   8  10      379.14      350.97     51.96 o 
   4   8  10       13.10       31.75     28.29 o 
   5   8  10      476.59      484.42     50.59 o 
   6   8  10       83.25       37.09     30.28 o 
   7   8  10      358.57      354.61     52.89 o 
   8   8  10       31.32       52.39     32.85 o 
   9   8  10      140.18      126.77     36.32 o 
 -10   9  10      126.20      116.57     41.01 o 
  -9   9  10      166.67      165.96     41.57 o 
  -8   9  10       61.57       38.53     28.33 o 
  -7   9  10        7.70       21.60     27.64 o 
  -6   9  10       80.06       76.74     33.28 o 
  -5   9  10        4.21        9.10     29.35 o 
  -4   9  10      302.78      330.95     45.43 o 
  -3   9  10      421.74      388.41     48.40 o 
  -2   9  10       28.02       21.02     22.85 o 
  -1   9  10      676.29      736.16     55.83 o 
   0   9  10       23.15       24.08     31.71 o 
   1   9  10      152.38      132.51     36.02 o 
   2   9  10       38.21       60.28     44.89 o 
   3   9  10        8.77       54.91     30.46 o 
   4   9  10       10.10       26.65     31.26 o 
   5   9  10       53.91       23.05     30.73 o 
   6   9  10       59.58       27.77     36.33 o 
   7   9  10      116.80      159.97     39.77 o 
  -7  10  10       19.79      -29.76     29.76 o 
  -6  10  10       24.49      -11.67     32.37 o 
  -5  10  10       38.95       91.53     37.08 o 
  -4  10  10       21.18       32.89     33.84 o 
  -3  10  10       37.43       46.67     33.60 o 
  -2  10  10      307.50      342.84     48.37 o 
  -1  10  10        9.86      -27.08     27.08 o 
   0  10  10      126.35      149.64     39.67 o 
   1  10  10        1.27       38.59     32.08 o 
   2  10  10        8.51       33.69     31.46 o 
   3  10  10        3.39       67.26     33.69 o 
   4  10  10       93.70      137.00     33.16 o 
 -16   1  11       19.38        7.97     34.42 o 
 -15   1  11       13.65      -15.93     26.72 o 
 -14   1  11       25.76       -2.66     46.30 o 
 -13   1  11       27.27        7.57     24.96 o 
 -12   1  11       44.25       38.13     24.50 o 
 -11   1  11      172.15      217.53     58.42 o 
 -10   1  11      275.55      309.33     36.63 o 
  -9   1  11      519.53      429.83     52.16 o 
  -8   1  11        2.97        1.70     12.52 o 
  -7   1  11       37.66       31.05     18.31 o 
  -6   1  11     1505.05     1367.57     42.24 o 
  -5   1  11      545.45      568.02     24.70 o 
  -4   1  11      150.48      187.12     12.74 o 
  -3   1  11      321.02      310.44     12.49 o 
  -2   1  11      592.31      605.30     16.37 o 
  -1   1  11      210.15      201.81     10.60 o 
   0   1  11     2515.97     2760.50     38.15 o 
   1   1  11     1429.94     1348.99     40.01 o 
   2   1  11     3488.75     3434.44     61.01 o 
   3   1  11      256.14      246.93     25.46 o 
   4   1  11      161.93      132.68     15.98 o 
   5   1  11       99.70      106.02     15.58 o 
   6   1  11        3.22       17.29     12.50 o 
   7   1  11        7.54       22.94     14.82 o 
   8   1  11      362.34      422.47     41.99 o 
   9   1  11       85.93       95.95     28.26 o 
  10   1  11      208.13      178.47     35.11 o 
  11   1  11       95.29       70.55     32.30 o 
  12   1  11        6.69       14.90     25.23 o 
  13   1  11        0.03        3.22     20.65 o 
 -16   2  11        4.55       12.80     30.49 o 
 -15   2  11      198.25      214.86     42.35 o 
 -14   2  11        3.56      -25.91     25.91 o 
 -13   2  11       58.24       54.41     30.68 o 
 -12   2  11      212.31      204.85     37.29 o 
 -11   2  11      213.51      202.84     34.83 o 
 -10   2  11      627.80      603.70     36.29 o 
  -9   2  11        3.21        4.46     13.63 o 
  -8   2  11        1.20       -9.47      9.47 o 
  -7   2  11     2135.29     2290.16     57.29 o 
  -6   2  11      336.87      317.38     23.76 o 
  -5   2  11      727.75      714.22     24.87 o 
  -4   2  11      539.25      579.39     22.16 o 
  -3   2  11        5.50       -3.39      5.98 o 
  -2   2  11      901.85     1013.39     21.99 o 
  -1   2  11        6.00       10.05      5.49 o 
   0   2  11       38.97       38.96      7.21 o 
   1   2  11     3249.66     2903.02     59.65 o 
   2   2  11     1752.05     1634.12     41.04 o 
   3   2  11      683.46      669.81     28.76 o 
   4   2  11       41.10       45.09     12.92 o 
   5   2  11       34.45       45.89     13.52 o 
   6   2  11      413.40      342.16     28.39 o 
   7   2  11       10.20        9.30     17.63 o 
   8   2  11       13.45       21.10     16.67 o 
   9   2  11        1.72       -6.17     20.29 o 
  10   2  11      610.58      624.70     53.30 o 
  11   2  11       12.56       16.10     23.45 o 
  12   2  11       79.34       70.91     30.51 o 
  13   2  11        4.61        1.62     18.47 o 
 -16   3  11        0.12       14.11     31.81 o 
 -15   3  11       21.47       59.05     33.07 o 
 -14   3  11       38.17       47.59     31.36 o 
 -13   3  11      182.57      133.63     35.89 o 
 -12   3  11       15.10        0.57     23.86 o 
 -11   3  11      522.79      529.13     48.28 o 
 -10   3  11        1.89      -12.45     22.64 o 
  -9   3  11      492.00      454.49     41.01 o 
  -8   3  11      590.32      582.53     32.54 o 
  -7   3  11        0.62      -11.49     11.49 o 
  -6   3  11     2193.10     2064.07     50.94 o 
  -5   3  11        1.44        6.55     10.59 o 
  -4   3  11     1089.97     1024.19     30.77 o 
  -3   3  11      277.52      278.90     15.20 o 
  -2   3  11       10.81        2.97      6.19 o 
  -1   3  11        3.03       -1.16      8.63 o 
   0   3  11      198.72      153.79     15.47 o 
   1   3  11     1873.13     1786.68     43.33 o 
   2   3  11      465.57      470.07     24.89 o 
   3   3  11     1257.67     1282.13     43.30 o 
   4   3  11        8.70       10.30     11.85 o 
   5   3  11       39.15       53.39     15.90 o 
   6   3  11      172.30      171.11     23.70 o 
   7   3  11       86.22      143.03     29.10 o 
   8   3  11      244.44      223.58     35.38 o 
   9   3  11      607.15      535.95     49.94 o 
  10   3  11       96.47       80.57     36.26 o 
  11   3  11      218.68      248.82     41.27 o 
  12   3  11        2.97       33.42     26.52 o 
 -15   4  11        5.39       24.78     31.02 o 
 -14   4  11       85.18       74.41     34.87 o 
 -13   4  11       62.00      103.38     34.79 o 
 -12   4  11      417.25      427.32     48.74 o 
 -11   4  11       37.40       17.62     25.50 o 
 -10   4  11       34.81       13.02     30.77 o 
  -9   4  11      132.91      155.02     42.65 o 
  -8   4  11       30.29       -3.31     17.84 o 
  -7   4  11        0.63       -2.80     15.73 o 
  -6   4  11      390.91      389.20     25.83 o 
  -5   4  11     1435.34     1330.36     42.80 o 
  -4   4  11        0.31       -5.92     10.32 o 
  -3   4  11     1334.31     1307.31     37.13 o 
  -2   4  11       22.09       39.86      9.55 o 
  -1   4  11      238.11      248.42     14.99 o 
   0   4  11      582.05      620.99     25.07 o 
   1   4  11      158.04      159.64     15.39 o 
   2   4  11      713.00      738.47     30.88 o 
   3   4  11      331.01      383.56     24.84 o 
   4   4  11      406.63      362.88     41.79 o 
   5   4  11     1078.14     1013.16     42.24 o 
   6   4  11      321.81      352.45     38.90 o 
   7   4  11       26.84       44.09     23.71 o 
   8   4  11      221.71      266.31     61.26 o 
   9   4  11      480.85      463.79     56.92 o 
  10   4  11      106.78       92.48     30.81 o 
  11   4  11        6.10        7.88     36.12 o 
  12   4  11        5.65       51.52     24.39 o 
 -14   5  11        6.41       16.29     60.95 o 
 -13   5  11      134.93      166.40     40.24 o 
 -12   5  11      106.33       95.16     32.32 o 
 -11   5  11       13.11       21.42     26.98 o 
 -10   5  11        0.41       31.41     26.11 o 
  -9   5  11      323.51      369.44     42.20 o 
  -8   5  11      225.54      152.05     37.06 o 
  -7   5  11       69.21       64.12     19.59 o 
  -6   5  11        1.50       -4.52     15.53 o 
  -5   5  11      579.22      577.47     32.56 o 
  -4   5  11     1493.96     1416.04     55.85 o 
  -3   5  11        1.85        2.37      8.74 o 
  -2   5  11      207.51      191.98     16.32 o 
  -1   5  11      825.89      887.17     38.76 o 
   0   5  11      455.47      381.37     21.18 o 
   1   5  11       94.06       99.77     25.60 o 
   2   5  11       66.55       45.53     16.41 o 
   3   5  11      104.30      122.32     22.59 o 
   4   5  11     1035.44     1125.75     96.48 o 
   5   5  11       10.05      -19.06     19.06 o 
   6   5  11       19.28       46.66     25.41 o 
   7   5  11       53.62      106.13     29.10 o 
   8   5  11      497.91      448.71     72.79 o 
   9   5  11       22.88       27.24     41.43 o 
  10   5  11      130.01      129.24     35.43 o 
  11   5  11        8.02       29.37     29.17 o 
 -14   6  11       71.72      102.39     41.85 o 
 -13   6  11      118.77      123.02     37.91 o 
 -12   6  11       85.60       62.00     33.90 o 
 -11   6  11      110.83      101.49     33.26 o 
 -10   6  11        1.88       43.20     28.73 o 
  -9   6  11        7.31       29.42     27.65 o 
  -8   6  11      137.24      140.88     31.44 o 
  -7   6  11       33.59        0.41     15.49 o 
  -6   6  11      134.24       89.38     21.58 o 
  -5   6  11      323.85      311.91     29.46 o 
  -4   6  11       60.48       39.70     20.93 o 
  -3   6  11      130.87      147.33     22.72 o 
  -2   6  11      390.72      470.41     30.82 o 
  -1   6  11      174.87      211.75     33.05 o 
   0   6  11      699.48      670.30     36.95 o 
   1   6  11      327.21      328.63     28.53 o 
   2   6  11       91.27      106.01     22.61 o 
   3   6  11       30.44       30.54     22.06 o 
   4   6  11       12.53       18.26     30.08 o 
   5   6  11      281.29      299.51     40.04 o 
   6   6  11       45.72       54.04     27.24 o 
   7   6  11      461.88      542.42     95.19 o 
   8   6  11       40.26       46.44     27.37 o 
   9   6  11      209.49      177.33     37.47 o 
  10   6  11        1.04       22.11     28.08 o 
 -13   7  11       31.71       14.14     33.48 o 
 -12   7  11      125.94      170.06     41.91 o 
 -11   7  11       62.43       92.13     36.50 o 
 -10   7  11       88.54      110.12     45.32 o 
  -9   7  11        6.37       -1.11     23.46 o 
  -8   7  11       88.44       35.00     26.77 o 
  -7   7  11        3.03       -9.12     18.14 o 
  -6   7  11      364.03      341.70     33.57 o 
  -5   7  11      217.59      214.65     28.35 o 
  -4   7  11      116.61      131.34     25.06 o 
  -3   7  11      215.53      187.12     33.79 o 
  -2   7  11       19.83       27.00     19.58 o 
  -1   7  11      239.70      252.35     31.99 o 
   0   7  11       25.11       29.35     21.44 o 
   1   7  11      391.61      378.41     41.14 o 
   2   7  11      223.26      262.16     68.80 o 
   3   7  11      507.56      491.30     46.82 o 
   4   7  11      358.53      355.39     43.04 o 
   5   7  11      380.84      386.86     73.18 o 
   6   7  11      203.57      192.84     46.71 o 
   7   7  11      101.14       72.29     32.50 o 
   8   7  11       76.99       31.49     46.40 o 
   9   7  11       10.51       49.13     32.72 o 
 -11   8  11       19.99       45.28     35.98 o 
 -10   8  11       67.89       32.43     32.24 o 
  -9   8  11      257.20      231.73     52.16 o 
  -8   8  11       15.54       42.00     45.95 o 
  -7   8  11      415.94      424.49     39.80 o 
  -6   8  11       34.65        2.26     22.40 o 
  -5   8  11      184.83      164.71     28.78 o 
  -4   8  11       20.02        4.76     57.27 o 
  -3   8  11      111.88      172.96     34.77 o 
  -2   8  11       31.62       46.84     21.43 o 
  -1   8  11      173.32      154.93     24.97 o 
   0   8  11      122.45      105.92     23.90 o 
   1   8  11      365.11      369.93     43.71 o 
   2   8  11      409.12      349.39     44.61 o 
   3   8  11       27.02       45.36     28.63 o 
   4   8  11      222.59      187.94     39.12 o 
   5   8  11       39.19       52.18     30.58 o 
   6   8  11       52.51       22.23     34.73 o 
   7   8  11        0.76       10.38     29.47 o 
   8   8  11       21.81       35.07     28.27 o 
  -9   9  11      219.78      178.19     40.43 o 
  -8   9  11      381.22      454.07     55.14 o 
  -7   9  11        8.37       12.73     26.88 o 
  -6   9  11      158.66      169.37     90.65 o 
  -5   9  11       93.60      129.17     35.07 o 
  -4   9  11      104.71       91.24     44.18 o 
  -3   9  11       48.04       78.97     34.12 o 
  -2   9  11      611.06      604.80     90.12 o 
  -1   9  11        3.90      -18.64     26.61 o 
   0   9  11      789.04      873.54     60.84 o 
   1   9  11      136.50      123.93     34.70 o 
   2   9  11      121.36      115.74     35.33 o 
   3   9  11      439.18      457.13     52.18 o 
   4   9  11        4.56       -0.42     27.60 o 
   5   9  11      209.84      167.15     44.49 o 
   6   9  11        1.79        7.13     25.22 o 
  -6  10  11       83.37       86.97     40.15 o 
  -5  10  11       98.85       93.18     49.39 o 
  -4  10  11        8.52       -3.16     39.70 o 
  -3  10  11      294.95      230.58     44.97 o 
  -2  10  11       85.40       60.02     35.45 o 
  -1  10  11      407.82      392.04     50.60 o 
   0  10  11       90.80      105.62     37.70 o 
   1  10  11       79.74       76.97     74.63 o 
   2  10  11       88.05       67.36     32.58 o 
   3  10  11        0.51       -9.64     63.07 o 
 -16   0  12        0.28       -3.20     43.97 o 
 -15   0  12       32.84       11.88     45.29 o 
 -14   0  12      144.24      113.98     50.91 o 
 -13   0  12      222.25      129.20     49.66 o 
 -12   0  12      750.10      783.44     81.68 o 
 -11   0  12      860.03     1044.75     86.48 o 
 -10   0  12     2088.49     2242.65    114.05 o 
  -9   0  12      288.67      255.47     44.59 o 
  -8   0  12     1894.23     1767.86     65.29 o 
  -7   0  12     1311.77     1289.69     83.98 o 
  -6   0  12      241.18      257.63     28.22 o 
  -5   0  12       78.63       91.31     54.73 o 
  -4   0  12     5010.69     5046.50    105.81 o 
  -3   0  12       11.80       -2.17      8.88 o 
  -2   0  12     5856.61     5932.55     88.34 o 
  -1   0  12     1049.25      952.08     29.01 o 
   0   0  12       73.43      109.96     29.31 o 
   1   0  12     4345.71     4359.77    100.21 o 
   2   0  12     2138.33     2094.98     67.51 o 
   3   0  12     3599.81     3723.74     96.18 o 
   4   0  12       33.58       41.47     18.51 o 
   5   0  12      165.82      140.68     26.12 o 
   6   0  12        6.52        6.19     16.74 o 
   7   0  12      131.32      147.98     30.82 o 
   8   0  12     1090.18     1301.68     92.66 o 
   9   0  12      364.15      373.90     62.65 o 
  10   0  12     1835.65     1743.86    111.55 o 
  11   0  12       39.05       94.05     43.62 o 
  12   0  12      135.02      198.03     58.76 o 
 -16   1  12      125.12       74.61     35.63 o 
 -15   1  12       37.87       -3.33     30.11 o 
 -14   1  12       74.25       56.36     45.43 o 
 -13   1  12      348.57      423.65     48.00 o 
 -12   1  12      326.38      357.82     43.76 o 
 -11   1  12      870.38      916.54     45.76 o 
 -10   1  12      435.35      429.47     33.01 o 
  -9   1  12      747.10      807.95     39.42 o 
  -8   1  12      215.66      228.86     30.29 o 
  -7   1  12      858.38      835.50     35.82 o 
  -6   1  12      942.22      972.55     32.61 o 
  -5   1  12     2758.13     2706.65     53.04 o 
  -4   1  12      871.66      900.13     38.45 o 
  -3   1  12     3531.22     3635.03     48.01 o 
  -2   1  12      493.74      513.21     16.37 o 
  -1   1  12      565.91      581.08     16.78 o 
   0   1  12     2920.83     2784.77     87.57 o 
   1   1  12      555.16      493.83     23.53 o 
   2   1  12     4158.99     3994.63     68.70 o 
   3   1  12       49.48       40.13     12.10 o 
   4   1  12      927.51      910.78     34.68 o 
   5   1  12       48.67       48.69     14.51 o 
   6   1  12      188.71      192.84     23.99 o 
   7   1  12      667.37      616.46     38.08 o 
   8   1  12      212.88      254.15     29.79 o 
   9   1  12     1227.89     1265.01    140.10 o 
  10   1  12       83.18       44.41     25.92 o 
  11   1  12      402.80      381.19     47.40 o 
  12   1  12        8.75       -7.10     30.60 o 
 -16   2  12        2.07        5.19     30.88 o 
 -15   2  12       43.75       43.09     32.93 o 
 -14   2  12      195.34      135.64     62.65 o 
 -13   2  12       61.61       42.95     28.68 o 
 -12   2  12      679.83      844.75     59.67 o 
 -11   2  12       28.19       56.33     28.20 o 
 -10   2  12      263.87      208.75     26.49 o 
  -9   2  12        2.35      -10.20     13.40 o 
  -8   2  12        6.11       15.49     13.64 o 
  -7   2  12       94.37      130.25     19.47 o 
  -6   2  12     1072.90     1049.61     38.04 o 
  -5   2  12     1627.53     1656.34     46.39 o 
  -4   2  12     1324.74     1301.96     32.86 o 
  -3   2  12     2538.01     2565.20     37.54 o 
  -2   2  12       65.17       54.53      9.67 o 
  -1   2  12     2955.51     3175.72     46.42 o 
   0   2  12       30.57        7.33      9.85 o 
   1   2  12     1413.41     1366.80     37.81 o 
   2   2  12       58.37       45.29     12.54 o 
   3   2  12      701.92      611.68     28.72 o 
   4   2  12        9.49       25.33     12.14 o 
   5   2  12      520.03      570.76     53.69 o 
   6   2  12      483.44      505.42     33.81 o 
   7   2  12       94.72      135.17     23.01 o 
   8   2  12      619.95      634.52     40.16 o 
   9   2  12       22.03       13.32     23.07 o 
  10   2  12      274.51      289.49     43.25 o 
  11   2  12        6.80       15.25     26.12 o 
  12   2  12       60.14       85.48     30.20 o 
 -15   3  12       26.66       43.93     34.16 o 
 -14   3  12       58.58       13.15     30.81 o 
 -13   3  12      516.12      454.00     76.61 o 
 -12   3  12        0.27       18.70     26.33 o 
 -11   3  12      423.09      440.98     48.07 o 
 -10   3  12       91.04       72.21     26.66 o 
  -9   3  12      275.25      309.90     36.48 o 
  -8   3  12      901.33      937.52     40.92 o 
  -7   3  12       21.35       22.95     13.60 o 
  -6   3  12      814.88      804.46     74.32 o 
  -5   3  12      824.61      833.77     28.94 o 
  -4   3  12      758.47      796.86     27.84 o 
  -3   3  12      106.24       92.60     12.29 o 
  -2   3  12     2004.54     2062.94     38.02 o 
  -1   3  12      879.97      873.33     22.73 o 
   0   3  12      821.20      838.37     36.41 o 
   1   3  12      497.84      492.89     31.01 o 
   2   3  12      436.40      472.77     25.94 o 
   3   3  12      204.78      232.34     21.13 o 
   4   3  12      603.17      535.15     29.18 o 
   5   3  12     1419.20     1338.68     48.67 o 
   6   3  12       17.93       27.07     16.15 o 
   7   3  12     1192.19     1160.06     62.03 o 
   8   3  12       82.59       70.41     26.10 o 
   9   3  12      365.03      360.06     45.01 o 
  10   3  12      162.48      176.37     36.91 o 
  11   3  12       76.76       62.56     34.49 o 
  12   3  12        6.42       22.78     47.48 o 
 -15   4  12      102.09       96.32     40.21 o 
 -14   4  12      129.05      107.97     37.01 o 
 -13   4  12       15.28        2.68     27.39 o 
 -12   4  12      340.62      357.84     62.38 o 
 -11   4  12       43.77       56.47     33.13 o 
 -10   4  12      617.72      588.63     49.50 o 
  -9   4  12        0.68      -19.63     19.63 o 
  -8   4  12      568.44      593.83     45.50 o 
  -7   4  12       29.12       25.37     14.31 o 
  -6   4  12     1126.49     1043.34     49.64 o 
  -5   4  12     1665.44     1637.73     42.07 o 
  -4   4  12      172.47      193.61     18.73 o 
  -3   4  12     1340.40     1387.02     48.59 o 
  -2   4  12      332.70      335.97     16.97 o 
  -1   4  12      379.28      436.53     18.66 o 
   0   4  12      940.21      891.75     40.83 o 
   1   4  12      196.56      222.37     20.90 o 
   2   4  12      692.79      672.21     35.08 o 
   3   4  12     1348.79     1309.66     45.44 o 
   4   4  12     1653.60     1591.00     52.59 o 
   5   4  12      461.85      432.89     31.91 o 
   6   4  12     2430.46     2361.76     85.95 o 
   7   4  12        1.22       10.67     22.91 o 
   8   4  12      745.75      706.00     55.79 o 
   9   4  12      191.26      220.26     38.58 o 
  10   4  12      104.24       55.82     30.51 o 
  11   4  12       50.45      130.24     71.27 o 
 -14   5  12       25.63       54.06     32.86 o 
 -13   5  12       18.70       21.68     31.43 o 
 -12   5  12        4.90        8.02     28.09 o 
 -11   5  12      317.78      356.31    103.08 o 
 -10   5  12       27.77      -13.85     43.17 o 
  -9   5  12      902.96      851.66     57.67 o 
  -8   5  12        0.88       59.16     31.40 o 
  -7   5  12      612.43      580.72     45.55 o 
  -6   5  12      375.86      399.03     30.36 o 
  -5   5  12       48.46       54.00     14.28 o 
  -4   5  12     1818.90     1969.74     48.24 o 
  -3   5  12       12.32       32.71     14.16 o 
  -2   5  12     1694.15     1679.73     45.30 o 
  -1   5  12       88.55       98.45     15.18 o 
   0   5  12      708.50      701.52     27.35 o 
   1   5  12       25.92       28.05     15.69 o 
   2   5  12      906.97      922.54     41.22 o 
   3   5  12      877.45      916.60     58.59 o 
   4   5  12      775.67      773.99    111.38 o 
   5   5  12      821.22      943.57     66.13 o 
   6   5  12       91.28       86.67     29.36 o 
   7   5  12      234.32      198.55     36.01 o 
   8   5  12        9.79       -9.87     35.67 o 
   9   5  12       73.77       77.23     30.91 o 
  10   5  12       12.46       35.54     28.74 o 
  11   5  12      231.84      216.57     41.91 o 
 -13   6  12       40.03       51.62     34.67 o 
 -12   6  12       10.66       28.00     33.00 o 
 -11   6  12        5.22       31.09     29.87 o 
 -10   6  12      417.38      400.06     48.30 o 
  -9   6  12       56.20       91.28     31.06 o 
  -8   6  12      919.32     1030.26    173.02 o 
  -7   6  12      450.93      447.22     81.20 o 
  -6   6  12       11.75        6.13     17.77 o 
  -5   6  12      197.40      195.66     25.74 o 
  -4   6  12       11.72        7.29     14.82 o 
  -3   6  12      316.70      293.25     40.65 o 
  -2   6  12      280.87      247.46     22.62 o 
  -1   6  12     1043.54     1032.19     38.69 o 
   0   6  12      326.32      314.06     24.13 o 
   1   6  12     1499.72     1614.04     54.55 o 
   2   6  12       18.19       17.76     17.08 o 
   3   6  12      610.83      683.80     65.22 o 
   4   6  12      270.51      220.25     88.32 o 
   5   6  12        2.22      -10.14     21.70 o 
   6   6  12       75.71       83.12     30.36 o 
   7   6  12       26.59       59.99     28.99 o 
   8   6  12       22.49        6.76     25.59 o 
   9   6  12       75.59       43.31     29.20 o 
  10   6  12      151.15      182.80     46.30 o 
 -12   7  12       31.25       15.80     32.12 o 
 -11   7  12       92.07      127.80     40.05 o 
 -10   7  12        7.20       67.05     29.22 o 
  -9   7  12      626.35      642.92     57.40 o 
  -8   7  12       21.01      -15.38     23.50 o 
  -7   7  12      559.80      631.75    122.77 o 
  -6   7  12        1.48      -18.39     18.39 o 
  -5   7  12       15.07        5.75     20.99 o 
  -4   7  12       27.16       -1.62     19.31 o 
  -3   7  12       17.18        6.47     49.11 o 
  -2   7  12      334.60      286.64     37.31 o 
  -1   7  12      418.08      436.90     29.00 o 
   0   7  12      329.30      293.28     25.58 o 
   1   7  12       58.30       73.03     29.45 o 
   2   7  12       51.77       57.10     27.25 o 
   3   7  12      325.85      322.88     42.43 o 
   4   7  12        3.50      -19.62     23.58 o 
   5   7  12      306.60      337.12     85.89 o 
   6   7  12      158.67      168.63     37.79 o 
   7   7  12       69.68       43.56     36.29 o 
   8   7  12      148.15      153.81     39.46 o 
   9   7  12       45.34       -9.54     41.47 o 
 -11   8  12        1.60      -10.71     38.03 o 
 -10   8  12      210.47      211.23     45.99 o 
  -9   8  12        2.76      -27.09     27.09 o 
  -8   8  12      233.35      179.78     39.88 o 
  -7   8  12       68.37      101.02     27.88 o 
  -6   8  12      202.72      187.14     52.67 o 
  -5   8  12       28.14       21.11     23.30 o 
  -4   8  12       66.04       90.90     32.12 o 
  -3   8  12      156.56      101.26     32.75 o 
  -2   8  12       13.63       14.91     27.51 o 
  -1   8  12      501.57      501.65     40.46 o 
   0   8  12       18.01       31.92     21.33 o 
   1   8  12       69.78       47.96     52.27 o 
   2   8  12       16.20       16.17     29.30 o 
   3   8  12       21.10       20.90     27.81 o 
   4   8  12       28.11       35.11     30.76 o 
   5   8  12       64.90       77.10     33.57 o 
   6   8  12       63.36       59.64     33.74 o 
   7   8  12      184.78      245.08     82.28 o 
  -9   9  12       30.75        2.87     33.02 o 
  -8   9  12        0.28      -23.49     45.15 o 
  -7   9  12       42.73       38.19     27.33 o 
  -6   9  12       21.19       14.30     33.74 o 
  -5   9  12      145.22      151.10     39.86 o 
  -4   9  12       19.60       17.11     30.99 o 
  -3   9  12       78.58       87.40     36.58 o 
  -2   9  12      296.84      227.68     76.09 o 
  -1   9  12        4.71       -7.11     26.95 o 
   0   9  12      171.42      203.15     39.30 o 
   1   9  12       11.08       15.03     24.31 o 
   2   9  12       25.49       28.82     30.92 o 
   3   9  12       61.06       29.11     32.14 o 
   4   9  12       55.04       22.66     32.22 o 
   5   9  12        2.91       12.50     32.92 o 
  -5  10  12        6.16      -12.63     33.01 o 
  -4  10  12        4.71      -32.52     32.52 o 
  -3  10  12       73.24       91.67     39.40 o 
  -2  10  12        4.06        6.96     33.81 o 
  -1  10  12       18.14       27.64     45.36 o 
   0  10  12       42.03       27.99     47.58 o 
   1  10  12        7.94      -29.48     29.48 o 
   2  10  12       29.36       35.75     31.50 o 
 -16   1  13        0.18      -27.50     27.50 o 
 -15   1  13       33.74       31.11     31.04 o 
 -14   1  13       59.94       18.68     28.54 o 
 -13   1  13       30.24       22.67     27.15 o 
 -12   1  13       21.32       25.27     20.97 o 
 -11   1  13       21.39        1.39     18.65 o 
 -10   1  13        0.68        3.64     17.61 o 
  -9   1  13        0.62        3.18     15.06 o 
  -8   1  13      211.44      225.71     24.49 o 
  -7   1  13        0.10       26.62     14.98 o 
  -6   1  13      237.96      212.10     22.38 o 
  -5   1  13       40.84       35.28     11.98 o 
  -4   1  13       86.87       75.32     13.84 o 
  -3   1  13        2.18        3.78      7.88 o 
  -2   1  13     1052.41     1039.03     22.81 o 
  -1   1  13      519.97      490.43     23.00 o 
   0   1  13      414.63      440.54     22.77 o 
   1   1  13       88.70       89.65     15.13 o 
   2   1  13       17.06       16.48     14.06 o 
   3   1  13      512.83      516.80     35.52 o 
   4   1  13      386.75      422.71     26.65 o 
   5   1  13        0.02       -5.10     11.73 o 
   6   1  13      173.72      151.52     20.70 o 
   7   1  13      155.73      105.33     22.71 o 
   8   1  13       13.21       17.59     18.04 o 
   9   1  13       55.22       93.08     28.07 o 
  10   1  13       26.64       30.89     24.49 o 
  11   1  13        0.72       12.87     27.45 o 
  12   1  13        0.39       16.92     24.50 o 
 -15   2  13       52.61       79.32     51.23 o 
 -14   2  13        5.48       -4.20     26.93 o 
 -13   2  13        1.55      -26.03     51.61 o 
 -12   2  13      232.27      127.52     34.72 o 
 -11   2  13      356.47      503.33     53.35 o 
 -10   2  13      228.42      248.48     45.36 o 
  -9   2  13      421.99      409.69     49.59 o 
  -8   2  13      657.99      622.43     63.29 o 
  -7   2  13      403.28      361.94     27.65 o 
  -6   2  13       24.82       36.00     15.40 o 
  -5   2  13      110.42      111.11     15.79 o 
  -4   2  13      884.30      917.29     26.29 o 
  -3   2  13      630.25      635.54     25.98 o 
  -2   2  13        2.32        5.21      7.67 o 
  -1   2  13      305.86      289.43     23.47 o 
   0   2  13      444.54      366.96     21.98 o 
   1   2  13       41.32       15.51     10.94 o 
   2   2  13        9.34        5.20     10.90 o 
   3   2  13      109.51      133.18     19.99 o 
   4   2  13       37.09       24.90     13.52 o 
   5   2  13       56.45       55.93     15.84 o 
   6   2  13       32.55       37.84     17.66 o 
   7   2  13      164.90      167.67     26.47 o 
   8   2  13       70.71       48.30     21.93 o 
   9   2  13       13.41        0.03     22.30 o 
  10   2  13        5.44       13.46     22.34 o 
  11   2  13       37.77       54.85     31.17 o 
  12   2  13       10.43       29.27     24.55 o 
 -15   3  13        3.17       50.06     32.53 o 
 -14   3  13        2.00       19.19     31.19 o 
 -13   3  13        0.41       12.01     28.49 o 
 -12   3  13      279.47      240.22     39.77 o 
 -11   3  13       69.51       23.81     25.73 o 
 -10   3  13      487.07      418.56     52.79 o 
  -9   3  13      180.01      162.79     70.57 o 
  -8   3  13       47.07        9.37     14.02 o 
  -7   3  13        0.29       18.96     13.95 o 
  -6   3  13        1.90       18.04     19.13 o 
  -5   3  13       36.29       33.53     14.59 o 
  -4   3  13     1098.31     1087.76     31.65 o 
  -3   3  13        2.31       -5.06      9.26 o 
  -2   3  13     1349.04     1195.78     29.71 o 
  -1   3  13      146.77      145.58     16.65 o 
   0   3  13       79.14       74.57     14.18 o 
   1   3  13        0.88      -10.04     10.04 o 
   2   3  13      478.88      511.13     28.00 o 
   3   3  13      321.72      360.08     25.67 o 
   4   3  13        2.55       -7.58     12.25 o 
   5   3  13      169.69      197.86     22.55 o 
   6   3  13       29.00       17.40     16.63 o 
   7   3  13       23.77        9.97     22.40 o 
   8   3  13       35.24       36.20     24.50 o 
   9   3  13       16.99        1.84     30.98 o 
  10   3  13       79.25       72.78     30.39 o 
  11   3  13        7.37       42.26     28.91 o 
 -15   4  13        0.48       23.41     35.76 o 
 -14   4  13        3.85       23.62     34.06 o 
 -13   4  13      119.24      159.66     39.66 o 
 -12   4  13      126.77      166.61     38.32 o 
 -11   4  13      168.41      157.30     35.04 o 
 -10   4  13        1.97        0.37     27.19 o 
  -9   4  13       19.79       10.46     21.74 o 
  -8   4  13      327.24      311.62     55.08 o 
  -7   4  13        2.73       10.22     14.75 o 
  -6   4  13       80.39       62.85     17.44 o 
  -5   4  13      294.10      292.64     40.13 o 
  -4   4  13     1775.41     1647.64     42.64 o 
  -3   4  13      147.82      119.96     16.64 o 
  -2   4  13      407.93      384.92     20.85 o 
  -1   4  13        0.23        1.97     10.56 o 
   0   4  13       11.99        6.53      8.44 o 
   1   4  13      144.92      153.16     19.26 o 
   2   4  13       32.93        8.49     13.54 o 
   3   4  13        2.12       -7.50     13.11 o 
   4   4  13      734.26      799.42     41.24 o 
   5   4  13       27.12       27.94     17.11 o 
   6   4  13       17.41       45.42     25.57 o 
   7   4  13      152.61      176.77     35.37 o 
   8   4  13      212.67      219.55     37.79 o 
   9   4  13       96.83      100.23     31.85 o 
  10   4  13       20.98       27.47     43.86 o 
  11   4  13       24.94       24.32     73.66 o 
 -14   5  13       95.68      110.78     54.84 o 
 -13   5  13      100.85       44.51     33.96 o 
 -12   5  13       45.02       31.32     28.81 o 
 -11   5  13       54.42       40.79     29.26 o 
 -10   5  13        0.33       43.44     28.48 o 
  -9   5  13       18.46        9.45     24.50 o 
  -8   5  13      117.64       97.00     29.62 o 
  -7   5  13      315.41      288.21     50.18 o 
  -6   5  13       54.47       75.32     24.92 o 
  -5   5  13     1823.52     1772.13     81.73 o 
  -4   5  13       38.48        8.65     13.30 o 
  -3   5  13     1120.28     1069.38     38.72 o 
  -2   5  13      420.22      403.60     22.93 o 
  -1   5  13        4.67      -11.76     11.76 o 
   0   5  13      860.59      816.70     53.69 o 
   1   5  13        2.82        7.56     16.02 o 
   2   5  13      304.28      339.32     26.67 o 
   3   5  13      853.97      776.20     52.11 o 
   4   5  13      391.07      437.83     43.29 o 
   5   5  13       40.56       47.32     26.59 o 
   6   5  13      257.32      245.47     40.08 o 
   7   5  13      280.83      308.43     86.82 o 
   8   5  13      148.36      122.42     61.92 o 
   9   5  13      166.11      143.36     38.03 o 
  10   5  13       43.52       57.08     48.90 o 
 -13   6  13      124.69      114.35     41.06 o 
 -12   6  13      148.88      131.21     52.06 o 
 -11   6  13       47.43       78.21     95.02 o 
 -10   6  13       79.51       83.49     33.36 o 
  -9   6  13        4.15       24.88     27.72 o 
  -8   6  13       53.74       27.04     33.03 o 
  -7   6  13       11.01       29.79     24.41 o 
  -6   6  13      469.72      416.81     42.29 o 
  -5   6  13        4.60       -6.53     17.12 o 
  -4   6  13      610.78      623.70     67.53 o 
  -3   6  13      120.12      151.94     20.56 o 
  -2   6  13      114.60      104.12     20.26 o 
  -1   6  13      463.91      488.52     49.21 o 
   0   6  13       25.71       18.07     23.85 o 
   1   6  13      520.58      469.45     34.45 o 
   2   6  13       12.50        8.80     22.33 o 
   3   6  13      760.84      781.78     54.44 o 
   4   6  13        0.09       30.75     42.44 o 
   5   6  13      448.09      424.42     47.16 o 
   6   6  13       69.69       30.06     36.57 o 
   7   6  13      141.67      162.89     37.01 o 
   8   6  13      148.84      130.41     45.46 o 
   9   6  13       46.28       50.30     28.94 o 
 -12   7  13      166.61      206.22     73.63 o 
 -11   7  13      100.21      125.20     40.48 o 
 -10   7  13      168.28       95.46     35.75 o 
  -9   7  13      205.77      189.76     40.93 o 
  -8   7  13       76.43       52.46     57.89 o 
  -7   7  13      159.06      158.25     67.93 o 
  -6   7  13       54.47       47.73     26.96 o 
  -5   7  13      112.58      105.51     26.02 o 
  -4   7  13        7.87       32.16     26.24 o 
  -3   7  13      192.95      212.29     35.61 o 
  -2   7  13       93.17       91.84     25.79 o 
  -1   7  13      470.67      593.23     58.39 o 
   0   7  13      200.76      206.48     28.96 o 
   1   7  13      143.61      176.18     34.71 o 
   2   7  13      415.23      464.27     46.37 o 
   3   7  13       57.15       38.55     27.20 o 
   4   7  13      251.97      239.87    102.14 o 
   5   7  13       21.26       26.00     27.47 o 
   6   7  13       89.37      117.27     40.25 o 
   7   7  13        0.26       -2.80     28.24 o 
   8   7  13       50.68       26.23     50.91 o 
 -10   8  13       62.43      103.40     37.48 o 
  -9   8  13      192.66      176.37     45.29 o 
  -8   8  13      437.81      363.65     50.12 o 
  -7   8  13        0.84        5.16     28.32 o 
  -6   8  13      287.54      283.65     59.70 o 
  -5   8  13       26.58        2.01     23.57 o 
  -4   8  13      132.47      117.90     34.34 o 
  -3   8  13        0.87      -16.24     47.13 o 
  -2   8  13      342.17      315.44     43.11 o 
  -1   8  13       31.23       74.39     49.04 o 
   0   8  13      620.23      657.05     52.49 o 
   1   8  13      387.96      374.31     45.87 o 
   2   8  13      299.79      338.49     44.74 o 
   3   8  13      340.00      358.03     46.95 o 
   4   8  13        3.81      -12.40     25.65 o 
   5   8  13       40.80       37.26     30.26 o 
   6   8  13        0.18        3.16     28.86 o 
  -8   9  13      137.76      149.60     40.43 o 
  -7   9  13       91.43      109.67     36.53 o 
  -6   9  13        9.97      -12.09     31.50 o 
  -5   9  13       26.15       -0.46     31.61 o 
  -4   9  13        0.01      -27.11     27.11 o 
  -3   9  13      152.94      169.13     41.59 o 
  -2   9  13        2.56        1.91     30.60 o 
  -1   9  13      420.83      447.04     76.34 o 
   0   9  13        0.81      -14.38     40.77 o 
   1   9  13      198.82      231.98     42.74 o 
   2   9  13       64.07       44.86     32.32 o 
   3   9  13        0.85       21.86     40.50 o 
   4   9  13      106.08       79.64     83.49 o 
  -3  10  13        0.62      -43.69     43.69 o 
  -2  10  13      105.94      155.41     41.92 o 
  -1  10  13        0.23       -2.78     49.59 o 
 -15   0  14        2.98      -18.89     44.11 o 
 -14   0  14       97.46       89.67     50.01 o 
 -13   0  14       21.06       13.13     40.15 o 
 -12   0  14      742.08      817.20     86.06 o 
 -11   0  14      161.83      144.36     32.12 o 
 -10   0  14     1376.41     1288.89     64.99 o 
  -9   0  14      388.20      379.47     40.10 o 
  -8   0  14       84.39       87.02     29.42 o 
  -7   0  14       80.60       91.55     25.67 o 
  -6   0  14       37.86       40.60     19.05 o 
  -5   0  14      259.45      259.16     29.44 o 
  -4   0  14      956.78      949.87     58.21 o 
  -3   0  14     1579.15     1592.95     54.64 o 
  -2   0  14       10.11       12.91     14.29 o 
  -1   0  14       66.30       35.10     16.23 o 
   0   0  14     1273.60     1211.17     80.57 o 
   1   0  14      241.38      241.63     28.53 o 
   2   0  14     1338.34     1461.21     60.08 o 
   3   0  14       94.37       42.61     19.43 o 
   4   0  14      172.12      146.29     28.44 o 
   5   0  14      185.78      169.63     30.88 o 
   6   0  14       65.35       28.68     31.26 o 
   7   0  14       61.14       66.34     40.43 o 
   8   0  14      159.57      178.86     49.66 o 
   9   0  14      525.09      607.36     75.71 o 
  10   0  14       22.26      -18.34     34.17 o 
  11   0  14      277.78      326.32     71.61 o 
 -15   1  14       15.28       26.07     35.18 o 
 -14   1  14       10.41       26.13     30.72 o 
 -13   1  14      219.06      229.38     41.75 o 
 -12   1  14      319.36      361.42     35.46 o 
 -11   1  14      277.34      348.86     34.10 o 
 -10   1  14      695.67      804.90     48.34 o 
  -9   1  14       29.59        7.79     17.97 o 
  -8   1  14       41.72       36.06     17.89 o 
  -7   1  14      249.00      268.34     22.70 o 
  -6   1  14       73.89       66.31     23.65 o 
  -5   1  14      167.11      167.64     17.94 o 
  -4   1  14     2184.98     2135.43     47.35 o 
  -3   1  14       32.65       17.02     10.97 o 
  -2   1  14     1681.38     1603.44     39.22 o 
  -1   1  14      174.54      233.96     18.54 o 
   0   1  14       29.44       31.80     11.35 o 
   1   1  14     1092.47     1107.57     36.19 o 
   2   1  14      549.69      494.61     43.08 o 
   3   1  14      625.09      609.13     30.88 o 
   4   1  14       19.66       16.02     13.53 o 
   5   1  14      148.87      163.03     21.44 o 
   6   1  14       20.51       34.94     16.20 o 
   7   1  14       80.94       67.82     18.84 o 
   8   1  14      344.29      385.25     36.46 o 
   9   1  14       28.24       23.74     24.82 o 
  10   1  14      405.16      453.43     60.50 o 
  11   1  14        1.47      -10.34     24.61 o 
 -15   2  14       20.43        7.74     29.94 o 
 -14   2  14       69.50       10.41     29.39 o 
 -13   2  14      174.99      140.74     38.91 o 
 -12   2  14       18.03       27.06     27.22 o 
 -11   2  14      436.46      442.93     46.73 o 
 -10   2  14       39.57        5.44     18.88 o 
  -9   2  14      551.39      614.32     38.12 o 
  -8   2  14      189.81      184.28     24.42 o 
  -7   2  14      516.53      479.28     31.58 o 
  -6   2  14      513.90      540.51     28.03 o 
  -5   2  14     1334.95     1380.20     39.69 o 
  -4   2  14     1571.27     1552.87     40.78 o 
  -3   2  14      667.69      655.65     23.33 o 
  -2   2  14     1411.04     1380.89     45.79 o 
  -1   2  14      252.63      231.16     22.68 o 
   0   2  14      610.10      614.15     27.78 o 
   1   2  14      143.92      153.72     20.95 o 
   2   2  14      939.27      971.07     40.54 o 
   3   2  14      382.51      335.45     25.02 o 
   4   2  14     1243.33     1340.03     54.44 o 
   5   2  14      395.24      352.34     39.84 o 
   6   2  14      308.00      343.42     28.53 o 
   7   2  14      376.62      409.23     42.94 o 
   8   2  14        0.42       12.10     22.65 o 
   9   2  14      335.24      305.20    109.02 o 
  10   2  14        0.14       13.42     26.62 o 
  11   2  14      143.31      144.77     47.72 o 
 -15   3  14      190.04      157.69     43.26 o 
 -14   3  14      248.80      257.97     78.56 o 
 -13   3  14       50.24       58.72     29.54 o 
 -12   3  14      127.40      102.86     33.72 o 
 -11   3  14       13.49        2.95     25.74 o 
 -10   3  14      193.92      204.22     53.55 o 
  -9   3  14      154.17       91.72     49.29 o 
  -8   3  14     1262.75     1325.89     50.12 o 
  -7   3  14       10.67      -13.43     13.43 o 
  -6   3  14     1847.22     1840.01     54.20 o 
  -5   3  14      998.10     1003.80     35.15 o 
  -4   3  14      209.33      239.80     20.61 o 
  -3   3  14     1653.55     1614.19     36.61 o 
  -2   3  14       12.76        4.51     14.58 o 
  -1   3  14      973.16      966.35     62.97 o 
   0   3  14       12.02        7.75     13.46 o 
   1   3  14      658.85      650.99     35.69 o 
   2   3  14       26.83       23.60     13.76 o 
   3   3  14     2996.04     3004.57     71.73 o 
   4   3  14      219.95      245.83     34.02 o 
   5   3  14     1155.19     1114.72     42.57 o 
   6   3  14      673.59      589.12     39.45 o 
   7   3  14        7.94       27.41     23.72 o 
   8   3  14      416.81      434.29     49.14 o 
   9   3  14        9.34       17.63     24.79 o 
  10   3  14      198.51       99.43     36.46 o 
  11   3  14       47.37       40.48     26.70 o 
 -14   4  14      127.77      104.30     39.50 o 
 -13   4  14      160.87      182.23     41.75 o 
 -12   4  14       53.76        7.46     27.96 o 
 -11   4  14      397.99      463.78    105.65 o 
 -10   4  14       67.35       91.32     29.81 o 
  -9   4  14      702.29      875.21     59.15 o 
  -8   4  14      265.62      303.71     37.35 o 
  -7   4  14     1133.40     1273.14     59.62 o 
  -6   4  14       90.68      114.44     21.23 o 
  -5   4  14      845.55      900.54     39.60 o 
  -4   4  14     1228.71     1258.81     34.57 o 
  -3   4  14      119.59      129.65     15.44 o 
  -2   4  14      747.06      782.98     39.56 o 
  -1   4  14      264.51      290.02     26.99 o 
   0   4  14      492.70      506.55     34.78 o 
   1   4  14      255.95      210.27     22.64 o 
   2   4  14     1675.92     1558.20     47.36 o 
   3   4  14        4.02       18.61     15.84 o 
   4   4  14     1177.29     1177.49     48.55 o 
   5   4  14      480.42      587.89     56.33 o 
   6   4  14      148.39      157.95     57.06 o 
   7   4  14      494.32      497.50     49.68 o 
   8   4  14        5.01       12.75     22.59 o 
   9   4  14      204.65      140.93     36.13 o 
  10   4  14       11.78       17.17     25.79 o 
 -13   5  14       82.77      115.35     39.32 o 
 -12   5  14       30.63       32.31     32.24 o 
 -11   5  14       51.80       63.03     37.99 o 
 -10   5  14      619.68      539.62     52.20 o 
  -9   5  14        5.49       18.03     25.29 o 
  -8   5  14     1094.75     1219.83     65.71 o 
  -7   5  14        6.50       13.44     23.04 o 
  -6   5  14      998.13     1024.67     56.29 o 
  -5   5  14      161.88      175.40     23.42 o 
  -4   5  14      321.96      341.01     28.62 o 
  -3   5  14      593.57      603.39     27.40 o 
  -2   5  14      492.31      497.52     35.36 o 
  -1   5  14     1481.85     1509.58     55.61 o 
   0   5  14      968.38     1036.69     48.10 o 
   1   5  14     2005.72     2102.55     84.55 o 
   2   5  14       18.83       39.24     16.70 o 
   3   5  14      767.21      815.85     43.16 o 
   4   5  14      417.39      355.80     55.53 o 
   5   5  14      162.31      245.28     58.42 o 
   6   5  14      388.43      511.60     50.26 o 
   7   5  14      305.33      363.36     47.26 o 
   8   5  14      158.40      161.29     41.09 o 
   9   5  14      119.11      140.38     37.76 o 
 -12   6  14       48.60       95.51     40.25 o 
 -11   6  14       36.40       21.89     32.60 o 
 -10   6  14       26.19       22.57     28.76 o 
  -9   6  14      525.89      523.32    105.61 o 
  -8   6  14        2.22        3.04     39.56 o 
  -7   6  14      411.07      479.90     57.41 o 
  -6   6  14      129.00       75.96     27.63 o 
  -5   6  14       79.84      131.14     29.64 o 
  -4   6  14       44.45       28.79     17.47 o 
  -3   6  14      281.73      319.79     23.74 o 
  -2   6  14      418.56      467.23     36.94 o 
  -1   6  14      207.93      233.60     30.76 o 
   0   6  14      897.80     1033.48     41.38 o 
   1   6  14        0.12        7.22     19.70 o 
   2   6  14      644.26      591.08     48.66 o 
   3   6  14      113.29      144.24     59.84 o 
   4   6  14       81.90       57.93     27.22 o 
   5   6  14       83.12       80.00     51.82 o 
   6   6  14      208.77      190.48     37.83 o 
   7   6  14       74.31      100.55     37.99 o 
   8   6  14      284.85      287.50     88.32 o 
 -11   7  14        0.16        7.38     31.57 o 
 -10   7  14      146.49      112.51     36.65 o 
  -9   7  14        0.34       -1.41     27.31 o 
  -8   7  14      142.74      189.68     39.55 o 
  -7   7  14       40.21       27.79     28.94 o 
  -6   7  14        1.53       -5.23     24.19 o 
  -5   7  14       60.68       55.58     23.08 o 
  -4   7  14        1.82      -19.93     19.93 o 
  -3   7  14       85.45       61.26     36.15 o 
  -2   7  14       85.33       92.66     32.76 o 
  -1   7  14      263.33      363.06     45.38 o 
   0   7  14       79.97       74.56     33.43 o 
   1   7  14        2.46       10.86     41.05 o 
   2   7  14       65.25       66.61     35.88 o 
   3   7  14      116.43      101.40     33.15 o 
   4   7  14       57.75       58.80     52.65 o 
   5   7  14       13.02       37.82     28.58 o 
   6   7  14       12.36       47.37     31.28 o 
   7   7  14      141.55      167.77     39.09 o 
  -9   8  14       34.49       -7.03     32.71 o 
  -8   8  14       22.22       55.49     34.35 o 
  -7   8  14       10.74       -2.89     31.74 o 
  -6   8  14      180.26      149.77     37.74 o 
  -5   8  14       31.82       18.85     28.85 o 
  -4   8  14        1.97      -23.76     26.17 o 
  -3   8  14       28.23       40.76     29.42 o 
  -2   8  14      164.86      215.67     49.70 o 
  -1   8  14       47.81      -37.37     37.37 o 
   0   8  14       49.56       57.10     52.23 o 
   1   8  14        0.05       -4.32     25.42 o 
   2   8  14       45.90       39.26     28.94 o 
   3   8  14        3.52       -1.93     25.42 o 
   4   8  14        8.66        8.76     29.22 o 
   5   8  14        5.21       12.66     42.34 o 
  -7   9  14       12.35       78.15     37.65 o 
  -6   9  14       36.48      -37.79     37.79 o 
  -5   9  14        2.00      -30.06     30.06 o 
  -4   9  14       21.55      -28.76     29.88 o 
  -3   9  14      123.39      135.27     38.11 o 
  -2   9  14        3.38      -15.00     40.98 o 
  -1   9  14       52.81       76.27     50.71 o 
   0   9  14       14.61       61.96     48.97 o 
   1   9  14        3.99       23.27     49.80 o 
   2   9  14        5.12       -1.29     29.30 o 
   3   9  14       17.72       35.26     30.96 o 
 -15   1  15       52.93      -14.01     36.71 o 
 -14   1  15        0.33       -4.08     29.63 o 
 -13   1  15       14.54       -0.47     27.39 o 
 -12   1  15        2.51       22.62     22.48 o 
 -11   1  15      117.42      103.41     25.38 o 
 -10   1  15      452.10      447.20     51.26 o 
  -9   1  15        5.76       -4.81     16.28 o 
  -8   1  15      410.36      398.72     39.40 o 
  -7   1  15      977.59      983.79     59.93 o 
  -6   1  15       12.53      -11.18     11.18 o 
  -5   1  15      555.74      575.77     27.66 o 
  -4   1  15       14.37       26.32     12.05 o 
  -3   1  15       11.09       -4.29     19.11 o 
  -2   1  15        5.45       22.22     13.90 o 
  -1   1  15        1.56       -4.41     16.25 o 
   0   1  15      124.79       87.26     15.94 o 
   1   1  15     1072.01     1141.69     38.63 o 
   2   1  15      522.86      564.78     30.48 o 
   3   1  15      626.89      562.56     51.20 o 
   4   1  15       71.20       42.55     16.50 o 
   5   1  15       37.21       10.92     16.00 o 
   6   1  15        5.61       12.31     15.21 o 
   7   1  15       91.72       86.80     20.94 o 
   8   1  15        9.71       29.43     41.06 o 
   9   1  15        0.08        8.94     29.35 o 
  10   1  15       27.90       37.10     29.90 o 
 -15   2  15       20.34        2.91     32.96 o 
 -14   2  15       17.84      -29.66     29.66 o 
 -13   2  15        7.98        0.42     28.36 o 
 -12   2  15        4.17      -25.13     25.13 o 
 -11   2  15       59.66       42.49     30.12 o 
 -10   2  15        2.69       -8.58     18.80 o 
  -9   2  15        0.25        4.13     18.99 o 
  -8   2  15       58.17       48.38     18.67 o 
  -7   2  15      104.93       91.85     18.34 o 
  -6   2  15      294.47      290.06     33.01 o 
  -5   2  15      140.87      152.75     18.46 o 
  -4   2  15       42.19       55.21     24.89 o 
  -3   2  15      278.06      212.06     46.71 o 
  -2   2  15       29.85        2.71     14.28 o 
  -1   2  15      244.33      224.97     19.32 o 
   0   2  15      189.96      140.80     23.51 o 
   1   2  15      150.44      177.19     19.76 o 
   2   2  15      257.09      282.01     31.36 o 
   3   2  15        5.65       -2.42     13.47 o 
   4   2  15        3.56        5.36     15.82 o 
   5   2  15        3.60       -7.90     15.24 o 
   6   2  15      167.79      176.28     25.08 o 
   7   2  15      106.77       81.70     23.57 o 
   8   2  15       15.14       32.76     26.73 o 
   9   2  15       80.95       74.87     57.72 o 
  10   2  15       38.05       53.25     29.22 o 
 -14   3  15        1.25       48.74     34.05 o 
 -13   3  15       18.67       -5.56     27.68 o 
 -12   3  15        9.09      -16.15     27.33 o 
 -11   3  15      140.04      101.81     55.26 o 
 -10   3  15      103.53       88.66     33.44 o 
  -9   3  15       25.38       13.57     19.05 o 
  -8   3  15       57.27       62.75     28.19 o 
  -7   3  15       84.21      112.92     27.87 o 
  -6   3  15        8.64       -4.82     12.87 o 
  -5   3  15        0.93       -5.88     12.57 o 
  -4   3  15       86.95       86.29     16.02 o 
  -3   3  15      246.62      299.48     38.93 o 
  -2   3  15       20.19       31.99     18.21 o 
  -1   3  15      122.76      111.02     22.01 o 
   0   3  15       68.83       67.37     16.63 o 
   1   3  15       11.81      -10.32     12.90 o 
   2   3  15       19.49       13.69     14.60 o 
   3   3  15        1.17      -12.03     14.23 o 
   4   3  15       76.85       49.29     16.73 o 
   5   3  15       33.42        8.55     16.12 o 
   6   3  15       39.34        8.89     18.49 o 
   7   3  15       25.73       26.12     24.27 o 
   8   3  15       83.89       77.23     32.40 o 
   9   3  15       18.38       36.96     29.57 o 
  10   3  15       17.22       10.97     25.87 o 
 -14   4  15       16.04      -37.31     45.04 o 
 -13   4  15       24.98       13.61     31.58 o 
 -12   4  15       79.83       54.51     30.72 o 
 -11   4  15        0.40        3.71     28.62 o 
 -10   4  15       67.57       67.02     29.77 o 
  -9   4  15        0.70       40.74     39.87 o 
  -8   4  15        0.87       49.09     24.93 o 
  -7   4  15      100.66      116.20     23.01 o 
  -6   4  15      102.86       94.90     20.41 o 
  -5   4  15      744.57      825.74     35.41 o 
  -4   4  15        9.36        7.09     13.43 o 
  -3   4  15      117.42       98.01     21.58 o 
  -2   4  15       62.30       91.58     21.42 o 
  -1   4  15        1.09       15.43     17.49 o 
   0   4  15       40.99       33.03     15.06 o 
   1   4  15      253.06      242.25     24.92 o 
   2   4  15       27.04       15.34     16.34 o 
   3   4  15      425.07      429.20     30.82 o 
   4   4  15      179.33      178.93     31.24 o 
   5   4  15       24.18       31.34     25.17 o 
   6   4  15      134.76      185.42     36.64 o 
   7   4  15       11.73       36.66     27.56 o 
   8   4  15       26.96      -10.61     24.31 o 
   9   4  15        4.36       57.50     32.10 o 
 -13   5  15       69.65       79.43     39.35 o 
 -12   5  15       66.47       62.07     33.84 o 
 -11   5  15       16.27        1.69     29.41 o 
 -10   5  15       24.43       31.97     39.11 o 
  -9   5  15       98.93      101.33     31.79 o 
  -8   5  15        4.90        8.58     25.05 o 
  -7   5  15      267.21      276.72     74.46 o 
  -6   5  15      997.25      994.92     45.66 o 
  -5   5  15       47.37       65.45     19.48 o 
  -4   5  15      810.08      822.26     36.39 o 
  -3   5  15       10.43       12.18     19.21 o 
  -2   5  15       11.80       15.30     19.37 o 
  -1   5  15      141.78       86.97     22.69 o 
   0   5  15        7.47      -19.94     19.94 o 
   1   5  15      144.02      129.89     22.66 o 
   2   5  15      836.39      864.08     39.56 o 
   3   5  15      402.79      481.44     37.03 o 
   4   5  15      496.45      537.45     50.02 o 
   5   5  15      409.71      474.24     55.32 o 
   6   5  15        0.21       28.88     41.22 o 
   7   5  15      115.90      142.88     56.61 o 
   8   5  15       30.70       27.97     31.38 o 
 -12   6  15      112.36      140.73     57.37 o 
 -11   6  15       22.56       18.37     31.93 o 
 -10   6  15      174.88      239.71     76.48 o 
  -9   6  15        0.56        2.93     29.09 o 
  -8   6  15      293.98      330.36     44.63 o 
  -7   6  15       85.84       90.95     31.03 o 
  -6   6  15       92.17       88.18     30.01 o 
  -5   6  15      549.51      640.45     49.14 o 
  -4   6  15        4.56       10.11     15.43 o 
  -3   6  15      633.29      589.11     74.24 o 
  -2   6  15       36.59       94.12     27.46 o 
  -1   6  15      340.68      327.12     37.68 o 
   0   6  15        0.67       33.37     22.42 o 
   1   6  15      209.16      234.83     30.48 o 
   2   6  15      109.78      110.74     29.55 o 
   3   6  15      183.17      230.25     38.75 o 
   4   6  15      139.30      164.60     36.50 o 
   5   6  15       48.82      109.73     34.19 o 
   6   6  15       49.17      106.89     34.31 o 
   7   6  15        0.07       23.81     27.78 o 
 -10   7  15       23.98       33.34     34.51 o 
  -9   7  15      153.82      170.77    110.30 o 
  -8   7  15       50.98        8.58     30.32 o 
  -7   7  15       70.22       61.50     32.18 o 
  -6   7  15       27.60        1.01     26.52 o 
  -5   7  15       68.52       76.15     30.23 o 
  -4   7  15      112.57      130.12     27.81 o 
  -3   7  15       88.85       95.30     27.33 o 
  -2   7  15      485.85      484.48     54.73 o 
  -1   7  15       35.76       52.93     31.75 o 
   0   7  15      571.16      706.47     56.47 o 
   1   7  15       22.97       11.01     25.94 o 
   2   7  15       96.42       94.20     55.29 o 
   3   7  15       46.38       49.02     30.11 o 
   4   7  15        4.54      -22.98     23.70 o 
   5   7  15        7.73       15.93     30.39 o 
   6   7  15       58.94      110.24     57.24 o 
  -8   8  15       80.27       87.20     36.87 o 
  -7   8  15       33.24        9.33     29.12 o 
  -6   8  15        3.25      -14.23     27.93 o 
  -5   8  15        6.47      -12.99     35.70 o 
  -4   8  15       41.23       25.25     31.87 o 
  -3   8  15      151.01      140.92     39.43 o 
  -2   8  15       30.39       44.69     34.02 o 
  -1   8  15      307.93      162.88     57.17 o 
   0   8  15       50.61       86.62     47.58 o 
   1   8  15      119.41      167.75     55.78 o 
   2   8  15      171.03      162.01     38.69 o 
   3   8  15       10.39       26.12     43.79 o 
   4   8  15       38.11       35.35     31.19 o 
  -5   9  15       17.12      -29.52     37.30 o 
  -4   9  15       30.56       15.98     50.15 o 
  -3   9  15        0.52       -1.88     47.09 o 
  -2   9  15      190.63      140.45     58.76 o 
  -1   9  15       34.36       40.91     53.48 o 
   0   9  15      172.02      187.96     62.17 o 
   1   9  15       36.58       59.87     46.61 o 
 -14   0  16       33.78      110.93     55.22 o 
 -13   0  16      353.81      350.42    103.43 o 
 -12   0  16      218.52      250.74     42.23 o 
 -11   0  16       61.84      102.65     31.79 o 
 -10   0  16        6.32      -18.96     23.13 o 
  -9   0  16       11.52      -11.29     22.09 o 
  -8   0  16       32.90       27.68     23.46 o 
  -7   0  16       42.70       59.41     21.57 o 
  -6   0  16     1014.55     1068.70     63.38 o 
  -5   0  16      206.87      191.43     49.39 o 
  -4   0  16     1735.63     1944.74    112.53 o 
  -3   0  16        5.79        7.71     31.19 o 
  -2   0  16      227.02      213.45     49.04 o 
  -1   0  16      793.58      838.60     46.51 o 
   0   0  16      148.05      150.99     48.55 o 
   1   0  16      275.00      331.44     36.32 o 
   2   0  16       66.53      112.81     41.26 o 
   3   0  16        3.64       -2.66     19.16 o 
   4   0  16       18.53       -9.80     19.56 o 
   5   0  16       76.79      129.33     30.50 o 
   6   0  16       57.89       41.74     26.02 o 
   7   0  16      157.89      200.13     39.06 o 
   8   0  16      555.15      604.71     56.68 o 
   9   0  16       42.61       62.31     45.84 o 
  10   0  16      780.07     1007.86    103.01 o 
 -14   1  16       72.66      111.77     38.47 o 
 -13   1  16       44.54       26.97     29.67 o 
 -12   1  16      225.25      213.63     28.70 o 
 -11   1  16      307.56      305.18     33.66 o 
 -10   1  16      112.52       68.55     20.81 o 
  -9   1  16      332.36      322.25     28.32 o 
  -8   1  16        2.92       -4.41     15.40 o 
  -7   1  16      135.12       75.29     17.37 o 
  -6   1  16       47.02       53.99     14.87 o 
  -5   1  16      592.06      663.29    105.96 o 
  -4   1  16      363.48      331.03     39.55 o 
  -3   1  16      740.64      640.01     49.31 o 
  -2   1  16      742.55      866.18     56.84 o 
  -1   1  16      193.83      228.78     25.60 o 
   0   1  16      867.38      946.38     43.09 o 
   1   1  16       43.85       38.15     15.82 o 
   2   1  16     1103.34     1198.22     82.16 o 
   3   1  16       50.25       31.42     20.00 o 
   4   1  16      540.34      549.47     39.33 o 
   5   1  16       13.44       -1.84     15.15 o 
   6   1  16      230.55      265.59     28.37 o 
   7   1  16      122.84      170.04     27.96 o 
   8   1  16       70.30       70.96     25.38 o 
   9   1  16      463.24      534.36     79.95 o 
  10   1  16        4.92       16.92     25.76 o 
 -14   2  16       76.06       60.37     35.31 o 
 -13   2  16       77.41       16.13     30.89 o 
 -12   2  16      124.82      149.29     35.16 o 
 -11   2  16      141.20      159.52     35.31 o 
 -10   2  16      358.76      339.79     34.28 o 
  -9   2  16       79.52      109.35     21.71 o 
  -8   2  16      472.91      446.86     30.93 o 
  -7   2  16       31.46       16.03     14.21 o 
  -6   2  16      759.79      740.81     50.16 o 
  -5   2  16      518.63      495.62     45.77 o 
  -4   2  16      357.26      392.32     43.78 o 
  -3   2  16      857.03      916.16     57.45 o 
  -2   2  16       39.87       10.22     33.10 o 
  -1   2  16      589.54      596.12     35.68 o 
   0   2  16       13.58        8.44     12.93 o 
   1   2  16     1614.21     1557.74     58.53 o 
   2   2  16        0.89       -5.95     14.14 o 
   3   2  16     2218.35     2087.61     62.23 o 
   4   2  16       24.45       36.08     17.16 o 
   5   2  16      551.97      573.76     39.13 o 
   6   2  16      121.71      112.45     21.67 o 
   7   2  16       43.61       59.45     24.17 o 
   8   2  16      183.65      122.30     35.44 o 
   9   2  16       16.41       37.91     31.35 o 
 -14   3  16      129.60       94.27     75.40 o 
 -13   3  16      155.48      191.43     43.37 o 
 -12   3  16       17.99        4.12     29.17 o 
 -11   3  16       36.42       32.47     28.83 o 
 -10   3  16      144.89       82.65     28.95 o 
  -9   3  16      133.59      116.19     26.03 o 
  -8   3  16      377.51      411.59     31.08 o 
  -7   3  16     1396.31     1485.14     55.33 o 
  -6   3  16       43.18       69.35     17.98 o 
  -5   3  16     1413.43     1523.66     71.70 o 
  -4   3  16      311.97      288.32     42.41 o 
  -3   3  16      378.14      355.42     41.86 o 
  -2   3  16       31.74        8.25     17.45 o 
  -1   3  16      102.26       68.12     22.30 o 
   0   3  16       17.94       33.04     18.39 o 
   1   3  16      119.23      126.44     19.74 o 
   2   3  16      642.04      626.45     41.08 o 
   3   3  16      117.79      155.24     23.42 o 
   4   3  16      768.75      842.24     45.21 o 
   5   3  16       91.99      101.04     21.08 o 
   6   3  16       59.17       46.92     26.22 o 
   7   3  16      214.33      161.39     38.13 o 
   8   3  16        8.95       22.95     37.09 o 
   9   3  16       86.42       69.47     36.19 o 
 -13   4  16       91.40       72.22     36.50 o 
 -12   4  16        3.25       -9.92     38.24 o 
 -11   4  16      254.67      265.61     44.59 o 
 -10   4  16      151.71      121.10     36.00 o 
  -9   4  16      535.73      602.89     51.60 o 
  -8   4  16      678.74      816.01     55.20 o 
  -7   4  16      213.04      275.53     30.80 o 
  -6   4  16      851.15      879.93     38.56 o 
  -5   4  16       51.87       52.75     29.10 o 
  -4   4  16      440.01      466.04     46.92 o 
  -3   4  16       46.61       25.62     54.32 o 
  -2   4  16     1367.93     1226.79     91.76 o 
  -1   4  16        2.66       10.50     27.11 o 
   0   4  16     1848.79     1872.19     91.95 o 
   1   4  16      101.77      102.13     24.26 o 
   2   4  16      431.29      431.94     32.96 o 
   3   4  16      582.36      622.68     36.49 o 
   4   4  16       29.07       26.31     18.83 o 
   5   4  16      322.02      366.49     54.32 o 
   6   4  16       64.20       37.55     26.82 o 
   7   4  16      164.95      144.78     36.90 o 
   8   4  16        4.13       -5.34     25.81 o 
 -12   5  16      218.58      196.87     44.00 o 
 -11   5  16       10.72       34.19     33.03 o 
 -10   5  16      146.30      176.49     97.42 o 
  -9   5  16      251.45      283.09     63.59 o 
  -8   5  16       13.28       35.59     27.90 o 
  -7   5  16      327.78      388.54     43.31 o 
  -6   5  16       38.05       52.78     19.72 o 
  -5   5  16      136.04      130.96     27.54 o 
  -4   5  16       61.19       95.32     31.97 o 
  -3   5  16      213.23      192.66     37.35 o 
  -2   5  16      149.00      166.20     32.80 o 
  -1   5  16      748.81      847.07     46.20 o 
   0   5  16      563.96      580.16     41.68 o 
   1   5  16      508.35      573.17     34.81 o 
   2   5  16      434.98      405.37     42.05 o 
   3   5  16        0.44        5.91     19.97 o 
   4   5  16      212.40      227.02     39.22 o 
   5   5  16       16.94       35.73     48.55 o 
   6   5  16      487.59      640.56     58.76 o 
   7   5  16        0.65       56.76     42.34 o 
   8   5  16      220.36      268.25     44.63 o 
 -11   6  16        2.69       53.39     34.80 o 
 -10   6  16      117.45      105.52     35.75 o 
  -9   6  16        0.13        9.92     28.47 o 
  -8   6  16      152.31      226.14     39.30 o 
  -7   6  16       12.06       18.23     27.36 o 
  -6   6  16       31.50       70.44     30.75 o 
  -5   6  16       63.82       70.44     39.63 o 
  -4   6  16       99.75      117.85     35.34 o 
  -3   6  16       88.37       60.43     24.09 o 
  -2   6  16      226.58      243.29     32.86 o 
  -1   6  16      630.42      641.22     43.56 o 
   0   6  16        1.52        2.21     21.97 o 
   1   6  16      210.59      243.41     40.41 o 
   2   6  16       62.75       78.12     30.61 o 
   3   6  16       10.60       26.89     40.63 o 
   4   6  16        1.87       37.97     33.31 o 
   5   6  16      175.46      112.73     34.94 o 
   6   6  16        7.65       12.04     27.44 o 
 -10   7  16        9.80       21.94     34.43 o 
  -9   7  16      122.00       47.99     49.98 o 
  -8   7  16        9.11       20.32     30.96 o 
  -7   7  16       43.70       29.93     32.94 o 
  -6   7  16       34.93       12.93     34.21 o 
  -4   7  16        0.17       50.08     48.34 o 
  -3   7  16      111.64       86.60     28.00 o 
  -2   7  16      298.32      308.26     36.76 o 
  -1   7  16       66.81       45.93     32.60 o 
   0   7  16      213.52      297.57     60.22 o 
   1   7  16        9.55       60.57     45.29 o 
   2   7  16        1.56       32.17     75.95 o 
   3   7  16       25.54       46.89     30.57 o 
   4   7  16        0.75      -22.20     34.07 o 
   5   7  16       20.87       60.86     32.72 o 
  -7   8  16        0.39       27.42     32.33 o 
  -6   8  16        3.21      -27.86     27.86 o 
  -4   8  16       20.43       21.25     47.93 o 
  -3   8  16       83.40       79.93     48.87 o 
  -2   8  16        1.05       24.03     34.71 o 
  -1   8  16       83.74      147.88     53.55 o 
   0   8  16        7.68      -39.94     39.94 o 
   1   8  16        8.13       50.22     48.07 o 
   2   8  16        7.11       72.10     49.25 o 
   3   8  16        1.52       33.82     50.36 o 
 -14   1  17        3.13       43.79     27.97 o 
 -13   1  17        0.77        5.36     24.76 o 
 -12   1  17       23.60       25.31     21.43 o 
 -11   1  17        1.53       -3.66     18.60 o 
 -10   1  17       75.66       69.32     21.49 o 
  -9   1  17       25.78       31.39     18.77 o 
  -8   1  17       54.61        2.53     17.10 o 
  -7   1  17        1.62      -10.50     14.48 o 
  -6   1  17      381.88      318.11     42.21 o 
  -5   1  17       53.26       17.62     39.49 o 
  -4   1  17      283.83      297.68     41.28 o 
  -3   1  17      266.45      251.46     39.10 o 
  -2   1  17      411.44      349.68     41.92 o 
  -1   1  17       73.76       63.99     28.47 o 
   0   1  17      513.43      496.07    133.36 o 
   1   1  17       88.44       98.41     18.94 o 
   2   1  17      387.46      429.31     29.74 o 
   3   1  17       15.36        1.08     15.39 o 
   4   1  17       14.22       -0.12     16.26 o 
   5   1  17        1.20       -4.73     16.30 o 
   6   1  17       12.46       16.33     17.94 o 
   7   1  17       19.65       12.45     18.73 o 
   8   1  17       66.25       61.94     26.61 o 
   9   1  17       27.97       40.17     52.93 o 
 -14   2  17        0.50        4.47     33.51 o 
 -13   2  17      155.90      118.75     36.29 o 
 -12   2  17       49.45       52.27     81.16 o 
 -11   2  17      149.40      204.41     39.78 o 
 -10   2  17       91.42       96.46     22.07 o 
  -9   2  17       20.40       11.98     18.03 o 
  -8   2  17      164.44      151.12     22.73 o 
  -7   2  17      124.21      188.83     22.50 o 
  -6   2  17      289.64      231.62     39.11 o 
  -5   2  17       59.84       66.78     27.72 o 
  -4   2  17      198.52      164.30     34.95 o 
  -3   2  17      114.02      134.06     67.79 o 
  -2   2  17       24.58       31.63     25.01 o 
  -1   2  17      309.98      264.51     38.69 o 
   0   2  17        8.50       -9.59     17.44 o 
   1   2  17      868.63      868.69     37.76 o 
   2   2  17        0.40        3.22     15.09 o 
   3   2  17       32.48       64.33     19.38 o 
   4   2  17        0.28      -14.65     14.65 o 
   5   2  17        2.73        0.02     16.20 o 
   6   2  17       48.29       47.40     19.48 o 
   7   2  17       65.19       63.29     24.75 o 
   8   2  17       73.98       68.16     33.20 o 
   9   2  17      136.09      129.65     34.58 o 
 -13   3  17        9.29        3.09     29.00 o 
 -12   3  17       22.83       -3.39     29.58 o 
 -11   3  17       15.74        0.81     28.65 o 
 -10   3  17       25.54       25.99     28.82 o 
  -9   3  17        2.14       29.27     18.68 o 
  -8   3  17       43.92       62.72     30.20 o 
  -7   3  17       10.01       -7.01     15.98 o 
  -6   3  17       65.58       17.86     25.50 o 
  -5   3  17      211.98      188.48     36.93 o 
  -4   3  17       25.93       56.53     28.14 o 
  -3   3  17      167.31      143.37     33.47 o 
  -2   3  17       64.92      103.65     31.60 o 
  -1   3  17        7.31        9.98     23.63 o 
   0   3  17        7.24       14.73     19.63 o 
   1   3  17        0.63       18.60     15.28 o 
   2   3  17       48.05       74.94     19.74 o 
   3   3  17       29.83       28.41     17.56 o 
   4   3  17       75.10       72.45     21.35 o 
   5   3  17       12.10       -1.38     18.93 o 
   6   3  17       29.15       50.66     24.24 o 
   7   3  17        3.97       -4.11     41.05 o 
   8   3  17       67.11       88.62     33.90 o 
 -12   4  17       23.01       26.98     33.66 o 
 -11   4  17       18.14       21.71     30.19 o 
 -10   4  17      196.60      232.48     41.61 o 
  -9   4  17       52.69       96.91     31.86 o 
  -8   4  17       16.75       29.08     22.33 o 
  -7   4  17       66.84       65.34     20.76 o 
  -6   4  17      216.01      199.54     38.51 o 
  -5   4  17        4.89       -4.22     24.35 o 
  -4   4  17      274.54      361.41     45.30 o 
  -3   4  17       34.81       39.57     26.27 o 
  -2   4  17        7.78       61.16     32.19 o 
  -1   4  17       14.34       32.00     20.54 o 
   0   4  17       67.35       37.72     22.01 o 
   1   4  17       15.26        5.30     20.96 o 
   2   4  17      367.10      312.99     29.08 o 
   3   4  17      151.08      141.71     24.35 o 
   4   4  17      159.57      167.99     25.32 o 
   5   4  17      123.36      164.37     47.82 o 
   6   4  17       13.12       25.45     28.68 o 
   7   4  17        5.08        7.42     25.95 o 
 -12   5  17       52.46       -2.29     47.86 o 
 -11   5  17       15.33       15.17     32.88 o 
 -10   5  17       46.04       87.84     36.58 o 
  -9   5  17       75.67       72.52     32.63 o 
  -8   5  17      127.62      183.73     36.23 o 
  -7   5  17       27.23       45.76     24.27 o 
  -6   5  17       84.75       86.37     54.46 o 
  -5   5  17      265.72      279.25     43.02 o 
  -4   5  17       27.87        7.34     27.34 o 
  -3   5  17       82.51      105.07     35.21 o 
  -2   5  17       64.42       56.59     30.82 o 
  -1   5  17       44.99       21.82     22.62 o 
   0   5  17        1.84       21.54     22.64 o 
   1   5  17      179.81      164.71     30.33 o 
   2   5  17       36.73       30.05     20.38 o 
   3   5  17      290.66      283.50     63.17 o 
   4   5  17       52.62       84.05     32.06 o 
   5   5  17       47.21       71.00     30.87 o 
   6   5  17        0.25       25.27     28.33 o 
   7   5  17        0.02       28.55     37.44 o 
 -10   6  17        6.81       13.24     33.62 o 
  -9   6  17       79.73       56.45     59.15 o 
  -8   6  17       18.91        5.63     28.62 o 
  -7   6  17      170.16      186.62     47.79 o 
  -6   6  17       13.66       90.44     51.05 o 
  -5   6  17      154.69      161.56     56.89 o 
  -4   6  17       42.71       78.27     33.26 o 
  -3   6  17      246.94      284.77     45.74 o 
  -2   6  17       46.73       35.93     25.12 o 
  -1   6  17      112.90      135.92     30.45 o 
   0   6  17       33.89       20.33     33.16 o 
   1   6  17        4.72       10.25     29.87 o 
   2   6  17       66.42       52.44     38.69 o 
   3   6  17        0.86       -1.56     27.37 o 
   4   6  17       60.23       82.81     32.56 o 
   5   6  17        1.53       50.23     30.52 o 
  -8   7  17        8.03       19.06     32.51 o 
  -7   7  17        1.52       94.83     35.01 o 
  -6   7  17       19.54      -13.96     49.25 o 
  -5   7  17        3.70       11.81     43.83 o 
  -4   7  17      201.46      258.67     65.50 o 
  -3   7  17       48.85       63.96     65.01 o 
  -2   7  17       77.18       64.11     27.71 o 
  -1   7  17       29.69       66.24     38.24 o 
   0   7  17        0.65      -33.06     33.06 o 
   1   7  17       16.66       55.29     44.38 o 
   2   7  17        3.88      -12.50     39.04 o 
   3   7  17        6.17       72.86     45.36 o 
   4   7  17        3.81       -3.59     41.81 o 
  -5   8  17       23.34       29.87     51.54 o 
  -4   8  17       23.98       61.75     56.19 o 
  -3   8  17       26.53       43.76     50.36 o 
  -2   8  17      231.64      233.12     67.41 o 
  -1   8  17       13.47       12.92     43.76 o 
   0   8  17      100.03      239.01     60.22 o 
 -13   0  18      210.77      133.55     40.80 o 
 -12   0  18      367.74      494.74    101.10 o 
 -11   0  18      565.04      449.76     84.74 o 
 -10   0  18       56.43       76.94     32.43 o 
  -9   0  18      121.60      182.62     37.17 o 
  -8   0  18        2.65       -6.95     25.23 o 
  -7   0  18      371.02      308.96     62.03 o 
  -6   0  18       82.69       28.41     38.41 o 
  -5   0  18     2230.40     2408.87    136.84 o 
  -4   0  18       34.46       18.68     35.84 o 
  -3   0  18     2710.21     2924.47    147.95 o 
  -2   0  18      264.29      230.89     55.15 o 
  -1   0  18      541.78      609.03     79.39 o 
   0   0  18     1018.56      929.10     91.48 o 
   1   0  18       50.06       28.61     32.44 o 
   2   0  18      622.53      670.67     50.94 o 
   3   0  18       35.44       35.76     25.14 o 
   4   0  18      560.44      644.88     53.18 o 
   5   0  18      156.61      187.85     36.86 o 
   6   0  18      658.46      719.65     59.31 o 
   7   0  18       74.54       34.65     31.37 o 
   8   0  18      233.61      349.96     88.98 o 
 -13   1  18      187.42      247.03     38.81 o 
 -12   1  18      116.16      115.87     28.11 o 
 -11   1  18      124.07      135.49     49.53 o 
 -10   1  18      131.94      168.74     50.72 o 
  -9   1  18       47.64       67.07     21.98 o 
  -8   1  18       97.27       85.50     21.93 o 
  -7   1  18       42.23       38.65     30.79 o 
  -6   1  18      375.32      392.17     47.67 o 
  -5   1  18        2.99       -3.46     24.01 o 
  -4   1  18     1083.99     1138.76     68.37 o 
  -3   1  18      346.36      311.15     44.32 o 
  -2   1  18      804.76      985.81     69.11 o 
  -1   1  18      457.68      472.87     49.92 o 
   0   1  18       86.07       76.81     32.65 o 
   1   1  18      443.61      491.60     38.30 o 
   2   1  18        0.48        2.75     23.46 o 
   3   1  18      470.79      500.35     41.02 o 
   4   1  18       25.71        9.13     18.26 o 
   5   1  18      572.63      517.55     36.59 o 
   6   1  18        1.25       18.26     19.37 o 
   7   1  18      375.13      374.23     35.78 o 
   8   1  18      208.84      163.39     60.28 o 
 -13   2  18       19.69       22.33     28.57 o 
 -12   2  18      192.50      227.67     36.63 o 
 -11   2  18        3.55       38.58     25.64 o 
 -10   2  18      373.41      386.23     33.48 o 
  -9   2  18       13.08       13.34     19.83 o 
  -8   2  18       28.75       24.81     19.38 o 
  -7   2  18      224.90      172.01     38.08 o 
  -6   2  18       67.53      110.45     31.83 o 
  -5   2  18      591.00      535.39     52.27 o 
  -4   2  18      103.09      105.69     41.75 o 
  -3   2  18      322.89      384.82     47.31 o 
  -2   2  18       94.21       80.32     30.87 o 
  -1   2  18      169.59      212.27     40.01 o 
   0   2  18      284.26      266.91     30.90 o 
   1   2  18      166.28      135.34     41.53 o 
   2   2  18      587.65      608.05     39.14 o 
   3   2  18       35.24       53.26     19.33 o 
   4   2  18      336.40      306.91     35.03 o 
   5   2  18       27.65        5.47     20.57 o 
   6   2  18      143.86      126.27     23.65 o 
   7   2  18       50.85       34.05     24.13 o 
   8   2  18       81.68       96.10     32.75 o 
 -12   3  18       12.84        7.64     31.33 o 
 -11   3  18      244.94      211.44     35.72 o 
 -10   3  18       42.17        6.12     23.02 o 
  -9   3  18      235.32      239.84     28.80 o 
  -8   3  18      289.33      232.82     27.94 o 
  -7   3  18        4.88      -25.01     25.01 o 
  -6   3  18      785.20      711.45     95.37 o 
  -5   3  18       14.50      -10.88     26.55 o 
  -4   3  18      246.06      207.38     40.17 o 
  -3   3  18       77.40       55.26     30.75 o 
  -2   3  18      220.54      309.46     61.85 o 
  -1   3  18        2.54       12.36     25.04 o 
   0   3  18      265.73      235.45     41.04 o 
   1   3  18      428.19      449.59     38.35 o 
   2   3  18      204.78      281.03     28.90 o 
   3   3  18      453.09      456.99     33.82 o 
   4   3  18        0.62       13.89     22.79 o 
   5   3  18       53.79       41.56     20.78 o 
   6   3  18       35.02       28.66     30.15 o 
   7   3  18        4.42        9.32     29.31 o 
 -12   4  18       24.35       14.33     46.64 o 
 -11   4  18        1.24        6.04     32.79 o 
 -10   4  18      107.07      114.55     35.38 o 
  -9   4  18      149.41      152.62     29.94 o 
  -8   4  18      123.28      138.20     30.64 o 
  -7   4  18      257.90      213.95     60.99 o 
  -6   4  18       46.04       89.66     33.97 o 
  -5   4  18       19.26       30.03     29.51 o 
  -4   4  18       35.50       35.62     44.07 o 
  -3   4  18        5.80       11.14     26.82 o 
  -2   4  18       42.94       58.78     32.05 o 
  -1   4  18      155.30      113.78     34.80 o 
   0   4  18        5.01        0.75     20.14 o 
   1   4  18      208.50      177.33     30.53 o 
   2   4  18      142.71      198.50     32.79 o 
   3   4  18        0.44       -3.79     18.83 o 
   4   4  18      126.54       99.25     23.91 o 
   5   4  18       26.23       39.99     27.73 o 
   6   4  18       25.37        6.03     28.91 o 
 -11   5  18       82.70       55.90     36.53 o 
 -10   5  18        5.88       19.94     31.74 o 
  -9   5  18       56.36       79.00     59.35 o 
  -8   5  18       45.99       64.93     45.25 o 
  -7   5  18        3.91       23.69     48.90 o 
  -6   5  18       12.75       24.34     29.53 o 
  -5   5  18       29.72       46.18     35.01 o 
  -4   5  18       37.93       72.82     34.37 o 
  -3   5  18        0.27       32.62     30.42 o 
  -2   5  18      106.36       91.52     33.76 o 
  -1   5  18       11.16       23.70     30.29 o 
   0   5  18       88.53      126.78     29.39 o 
   1   5  18       22.10      -13.12     21.93 o 
   2   5  18       19.59        9.61     27.40 o 
   3   5  18       42.98       19.14     27.04 o 
   4   5  18        0.26        1.38     40.95 o 
   5   5  18       80.77       59.85     31.01 o 
  -9   6  18       60.82       68.90     36.01 o 
  -8   6  18        8.36      -36.05     36.05 o 
  -7   6  18       45.27      113.50     55.15 o 
  -6   6  18       97.03      185.53     62.03 o 
  -5   6  18       41.66        8.34     44.80 o 
  -4   6  18        0.03       28.14     31.80 o 
  -3   6  18      189.30      205.37     44.38 o 
  -2   6  18      304.72      297.21     80.09 o 
  -1   6  18      170.69      168.31     32.71 o 
   0   6  18      222.83      262.74     36.14 o 
   1   6  18       28.85       31.13     26.37 o 
   2   6  18       22.56       74.60     43.20 o 
   3   6  18       34.70       80.37     43.83 o 
   4   6  18       50.80       76.90     34.39 o 
  -7   7  18       26.67      140.31     61.33 o 
  -6   7  18       73.62      104.88     59.18 o 
  -5   7  18       25.58       73.21     54.87 o 
  -4   7  18      122.07      147.46     60.78 o 
  -3   7  18      136.45      159.75     59.87 o 
  -2   7  18       41.12       37.96     36.05 o 
  -1   7  18      278.41      271.59     46.23 o 
   0   7  18       12.59      109.75     49.66 o 
   1   7  18       62.39      102.11     50.50 o 
   2   7  18        9.40      117.11     50.64 o 
 -12   1  19        3.60      -15.48     22.43 o 
 -11   1  19        9.19        7.12     21.97 o 
 -10   1  19        1.32      -10.64     20.98 o 
  -9   1  19        0.11       45.64     31.87 o 
  -8   1  19        3.53       24.23     28.77 o 
  -7   1  19        4.16       21.63     33.93 o 
  -6   1  19        2.54       -6.09     25.77 o 
  -5   1  19      137.47      111.09     34.69 o 
  -4   1  19      127.24      104.42     33.83 o 
  -3   1  19       16.96       18.14     28.16 o 
  -2   1  19      151.42      171.96     38.26 o 
  -1   1  19       15.84      -16.11     26.82 o 
   0   1  19        9.64      -10.01     27.89 o 
   1   1  19        0.00       26.83     30.87 o 
   2   1  19        1.41        6.00     19.62 o 
   3   1  19        0.37       -3.03     17.83 o 
   4   1  19       25.70       64.19     21.06 o 
   5   1  19       60.61       26.56     21.43 o 
   6   1  19       52.28       49.15     23.60 o 
   7   1  19       79.00       80.70     24.20 o 
 -12   2  19      192.80      189.88     35.38 o 
 -11   2  19        0.40        6.23     24.98 o 
 -10   2  19       66.69       50.91     22.33 o 
  -9   2  19        0.54       35.22     33.70 o 
  -8   2  19        7.50       20.56     30.16 o 
  -7   2  19       29.42       10.94     28.38 o 
  -6   2  19       21.43        1.48     25.66 o 
  -5   2  19      166.32      187.74     38.97 o 
  -4   2  19      308.93      238.33     42.60 o 
  -3   2  19      154.81      192.47     42.40 o 
  -2   2  19      123.93       98.10     32.07 o 
  -1   2  19      190.14      195.47     39.93 o 
   0   2  19       37.71       18.28     27.77 o 
   1   2  19      125.96      107.35     26.37 o 
   2   2  19       14.83        3.89     20.42 o 
   3   2  19      125.19      161.41     25.96 o 
   4   2  19        0.61      -16.95     16.95 o 
   5   2  19      164.85      214.48     41.28 o 
   6   2  19       32.93       47.25     22.44 o 
 -12   3  19        0.05        4.21     26.96 o 
 -11   3  19      108.81       80.30     29.05 o 
 -10   3  19        2.88        7.28     25.46 o 
  -9   3  19       69.74       81.22     34.92 o 
  -8   3  19        9.95      -27.47     27.47 o 
  -7   3  19       61.62       29.85     34.24 o 
  -6   3  19       32.89       40.26     31.97 o 
  -5   3  19       89.20       73.08     32.78 o 
  -4   3  19      101.42       98.17     43.10 o 
  -3   3  19       86.79      106.74     37.02 o 
  -2   3  19       68.02      121.88     35.88 o 
  -1   3  19       14.30        9.30     26.04 o 
   0   3  19       39.52       34.16     29.48 o 
   1   3  19       35.21       49.08     23.47 o 
   2   3  19       87.27      127.19     27.93 o 
   3   3  19       28.95       20.94     20.54 o 
   4   3  19      192.16      196.24     28.43 o 
   5   3  19        8.59       -4.70     24.50 o 
   6   3  19       38.55       15.68     30.14 o 
 -11   4  19       57.66       51.90     29.36 o 
 -10   4  19       66.44       80.31     29.89 o 
  -9   4  19       95.81       55.01     45.64 o 
  -8   4  19       47.81       43.90     49.46 o 
  -7   4  19        1.50      -26.73     26.73 o 
  -6   4  19        7.22       17.54     30.30 o 
  -5   4  19       81.65       33.67     32.72 o 
  -4   4  19       67.65      111.28     36.34 o 
  -3   4  19        4.97       -9.62     29.61 o 
  -2   4  19      198.97      198.73     41.55 o 
  -1   4  19       17.02        6.88     29.75 o 
   0   4  19       32.73       13.33     35.18 o 
   1   4  19       16.19       21.69     22.64 o 
   2   4  19       37.00       42.46     25.17 o 
   3   4  19      158.03      203.53     33.54 o 
   4   4  19       46.80       60.90     23.98 o 
   5   4  19       46.65       53.41     30.23 o 
 -10   5  19       86.35       44.77     33.41 o 
  -9   5  19        4.67       10.00     53.83 o 
  -8   5  19       12.23       -8.34     44.11 o 
  -7   5  19        1.62       -5.07     45.57 o 
  -6   5  19       12.62       46.95     31.25 o 
  -5   5  19        0.18       -5.71     29.62 o 
  -4   5  19        3.92      -25.69     29.08 o 
  -3   5  19      143.59      176.25     54.73 o 
  -2   5  19        1.51       -7.01     29.73 o 
  -1   5  19      127.70      186.27     45.68 o 
   0   5  19       44.94        7.26     33.44 o 
   1   5  19        0.64      -38.03     38.03 o 
   2   5  19      130.79      131.27     34.64 o 
   3   5  19       11.90       33.74     30.83 o 
   4   5  19       37.77       68.63     43.62 o 
  -8   6  19        1.00       57.51     53.14 o 
  -7   6  19        4.09      -19.38     46.82 o 
  -6   6  19        2.50      -14.93     44.94 o 
  -5   6  19        0.51       10.56     48.21 o 
  -4   6  19       16.23       34.47     46.85 o 
  -3   6  19       10.14       -3.38     38.59 o 
  -2   6  19        0.38       -4.58     38.10 o 
  -1   6  19       29.24        8.34     34.17 o 
   0   6  19       14.42      -11.16     31.64 o 
   1   6  19       17.11       25.66     35.80 o 
   2   6  19       11.84       52.03     42.44 o 
  -4   7  19       33.44      -33.83     52.58 o 
  -3   7  19        4.99      -15.48     36.81 o 
  -2   7  19       50.44       52.37     41.10 o 
  -1   7  19       25.79       -5.77     53.90 o 
 -12   0  20      131.42       92.10     41.90 o 
 -11   0  20      230.14      246.17     47.88 o 
 -10   0  20       44.36       18.13     46.95 o 
  -9   0  20      180.07      242.90     67.31 o 
  -8   0  20        4.03        8.20     44.52 o 
  -7   0  20       55.62      138.78     53.28 o 
  -6   0  20      280.52      244.22     63.69 o 
  -5   0  20       18.71       27.02     39.24 o 
  -4   0  20     1254.30     1598.07    115.72 o 
  -3   0  20       12.02       16.18     47.16 o 
  -2   0  20      617.19      710.58     89.40 o 
  -1   0  20       14.67      -13.20     42.93 o 
   0   0  20       67.06       71.89     46.26 o 
   1   0  20      203.06      204.07     63.14 o 
   2   0  20      298.83      174.14     58.83 o 
   3   0  20      247.74      210.53     41.05 o 
   4   0  20      650.38      798.33    214.77 o 
   5   0  20      328.93      338.36     49.10 o 
   6   0  20       31.05       31.02     35.42 o 
 -11   1  20       28.47       30.29     25.39 o 
 -10   1  20      235.58      275.50     77.07 o 
  -9   1  20       12.81        3.68     31.59 o 
  -8   1  20      129.90      121.84     38.51 o 
  -7   1  20       92.08      165.98     39.80 o 
  -6   1  20      197.16      231.14     71.06 o 
  -5   1  20      653.23      675.50     61.64 o 
  -4   1  20       97.39      124.33     38.29 o 
  -3   1  20      928.88      931.03     89.64 o 
  -2   1  20        0.83       12.55     30.41 o 
  -1   1  20      234.82      298.89     48.94 o 
   0   1  20       61.36       52.68     43.34 o 
   1   1  20       62.53       16.25     34.83 o 
   2   1  20      132.66      123.38     35.36 o 
   3   1  20      265.04      271.78     36.53 o 
   4   1  20      280.37      260.91     31.36 o 
   5   1  20      139.97      193.24     28.76 o 
   6   1  20      243.24      275.52     46.40 o 
 -11   2  20      204.92      229.48     41.06 o 
 -10   2  20        1.82        8.37     30.98 o 
  -9   2  20      244.09      296.85     50.42 o 
  -8   2  20       51.14       44.29     33.03 o 
  -7   2  20       41.48       94.53     35.63 o 
  -6   2  20      193.90      137.20     37.29 o 
  -5   2  20       21.05       -4.15     29.89 o 
  -4   2  20      274.20      310.51     83.80 o 
  -3   2  20       27.04      -28.42     28.42 o 
  -2   2  20      289.64      310.15     47.11 o 
  -1   2  20        1.25       18.17     29.08 o 
   0   2  20      159.05      144.63     39.23 o 
   1   2  20       91.25       92.82     36.02 o 
   2   2  20       74.72       92.68     26.88 o 
   3   2  20      223.47      246.30     36.13 o 
   4   2  20        8.50       -5.68     20.37 o 
   5   2  20      176.11      175.26     29.25 o 
 -11   3  20        0.14       44.80     48.83 o 
 -10   3  20      136.52      184.83     64.04 o 
  -9   3  20       67.62       40.96     35.04 o 
  -8   3  20        4.83        3.16     31.08 o 
  -7   3  20      227.98      249.62     47.15 o 
  -6   3  20       84.91       44.95     32.36 o 
  -5   3  20       30.87        8.59     31.31 o 
  -4   3  20       16.87       10.63     29.58 o 
  -3   3  20        6.00      -13.47     28.41 o 
  -2   3  20        3.79      -21.05     25.84 o 
  -1   3  20      218.24      272.76     48.04 o 
   0   3  20       99.19      118.49     37.59 o 
   1   3  20      203.18      187.30     81.34 o 
   2   3  20      350.15      270.01     36.28 o 
   3   3  20        2.22        1.52     22.90 o 
   4   3  20      112.93      147.41     31.87 o 
   5   3  20       37.59       -1.96     28.98 o 
 -10   4  20       87.77      -15.91     41.68 o 
  -9   4  20       44.04       39.38     49.18 o 
  -8   4  20      211.43      178.86     64.81 o 
  -7   4  20        3.30       -6.39     32.18 o 
  -6   4  20       82.10      105.91     38.37 o 
  -5   4  20        9.44        7.38     30.57 o 
  -4   4  20       13.18      -28.74     34.49 o 
  -3   4  20       12.10       -5.50     28.40 o 
  -2   4  20       82.44       98.60     38.81 o 
  -1   4  20       57.14       54.81     34.77 o 
   0   4  20      126.37      148.21     42.07 o 
   1   4  20      179.10      162.04     65.88 o 
   2   4  20        0.76       49.59     25.98 o 
   3   4  20      115.71       73.89     29.44 o 
   4   4  20       84.97       98.41     38.90 o 
  -8   5  20       68.66       85.99     54.73 o 
  -7   5  20       16.37       28.13     54.32 o 
  -6   5  20       12.98       -7.08     31.77 o 
  -5   5  20       32.63       42.89     35.41 o 
  -4   5  20        3.69       -4.05     32.54 o 
  -3   5  20       70.77       55.53     35.95 o 
  -2   5  20       37.65       42.02     33.50 o 
  -1   5  20       29.55        4.13     33.23 o 
   0   5  20       36.05      -16.62     33.71 o 
   1   5  20       25.01       60.81     37.39 o 
   2   5  20       42.07      112.86     47.64 o 
  -6   6  20       62.92        3.54     50.71 o 
  -5   6  20       43.86       24.45     57.51 o 
  -4   6  20       91.07       69.60     42.65 o 
  -3   6  20       17.16       36.78     39.00 o 
  -2   6  20       50.76        1.04     36.32 o 
  -1   6  20       40.43       36.33     40.06 o 
   0   6  20       56.12       37.93     38.29 o 
 -10   1  21        1.72      -26.20     33.34 o 
  -9   1  21       48.69       36.42     34.87 o 
  -8   1  21        1.82       16.20     51.50 o 
  -7   1  21       72.04       79.29     36.24 o 
  -6   1  21       42.17        8.82     28.60 o 
  -5   1  21       29.34       70.86     46.09 o 
  -4   1  21       71.64       95.81     68.35 o 
  -3   1  21        3.01       29.24     31.93 o 
  -2   1  21       24.66       40.52     32.95 o 
  -1   1  21        4.12       18.98     33.22 o 
   0   1  21       40.84       41.84     50.53 o 
   1   1  21       18.20        5.37     51.44 o 
   2   1  21       56.32       22.88     33.63 o 
   3   1  21       43.77       72.98     35.65 o 
   4   1  21        4.17        3.95     24.64 o 
 -10   2  21        7.09       -2.79     61.12 o 
  -9   2  21        6.09        1.78     31.33 o 
  -8   2  21       28.81       44.77     34.69 o 
  -7   2  21       24.89       12.76     32.63 o 
  -6   2  21        0.24      -13.30     29.27 o 
  -5   2  21       62.00       44.56     35.21 o 
  -4   2  21       39.60       61.23     33.72 o 
  -3   2  21       11.99      -23.94     29.40 o 
  -2   2  21        2.10      -27.06     27.06 o 
  -1   2  21        2.74       35.74     33.72 o 
   0   2  21       21.88       57.54     34.57 o 
   1   2  21       10.86       32.57     31.67 o 
   2   2  21       16.00      -16.66     31.32 o 
   3   2  21       16.78       41.16     34.58 o 
   4   2  21      127.76       81.33     30.78 o 
  -9   3  21       16.94      -18.43     33.53 o 
  -8   3  21        9.05       17.52     33.86 o 
  -7   3  21        8.90       26.84     33.27 o 
  -6   3  21       27.77       10.33     87.55 o 
  -5   3  21       29.40       17.55     32.88 o 
  -4   3  21       65.83       33.51     35.41 o 
  -3   3  21        0.09        3.27     29.53 o 
  -2   3  21       67.97       67.12     35.97 o 
  -1   3  21        3.83       13.17     32.50 o 
   0   3  21       25.83       37.75     35.31 o 
   1   3  21       13.81       51.31     37.19 o 
   2   3  21       12.56        0.84     32.34 o 
   3   3  21       94.36      117.67     42.52 o 
  -8   4  21       39.49      128.92     66.82 o 
  -7   4  21        0.92        1.36     34.58 o 
  -6   4  21        0.11      -24.36     32.44 o 
  -5   4  21        0.64       -7.01     33.58 o 
  -4   4  21        0.68      -12.69     30.87 o 
  -3   4  21       85.09       57.08     77.24 o 
  -2   4  21        1.25        6.46     29.68 o 
  -1   4  21       69.90       84.77     38.25 o 
   0   4  21       13.52       45.40     36.63 o 
   1   4  21       12.82       67.89     58.87 o 
   2   4  21       81.29      142.49     45.41 o 
  -6   5  21        0.82      -15.62     33.94 o 
  -5   5  21        2.23      -14.26     35.35 o 
  -4   5  21        3.65      -35.08     35.08 o 
  -3   5  21        3.39       10.13     35.53 o 
  -2   5  21       16.47       31.56     37.13 o 
  -1   5  21        4.73      -31.61     31.61 o 
   0   5  21        4.74      -33.20     33.20 o 
  -9   0  22       13.65       -2.43     49.80 o 
  -8   0  22      223.15      178.03     65.36 o 
  -7   0  22       12.41        9.79     41.05 o 
  -6   0  22      219.88      206.16     67.86 o 
  -5   0  22      366.33      512.34     84.46 o 
  -4   0  22       31.66       55.98     53.90 o 
  -3   0  22      141.11       89.12     52.72 o 
  -2   0  22       18.33       18.68     53.21 o 
  -1   0  22        2.48      -10.77     45.57 o 
   0   0  22       22.61       84.19     53.14 o 
   1   0  22       97.87       66.54     49.32 o 
   2   0  22        1.00      -38.27     38.97 o 
  -9   1  22      120.40      113.47     45.14 o 
  -8   1  22       19.05       20.37     35.22 o 
  -7   1  22       90.14       80.43     36.59 o 
  -6   1  22       54.65       78.50     40.14 o 
  -5   1  22       38.55       42.65     34.81 o 
  -4   1  22      234.77      227.95     48.27 o 
  -3   1  22       12.61       53.04     40.22 o 
  -2   1  22      113.95      111.46     42.16 o 
  -1   1  22       18.29       37.12     35.41 o 
   0   1  22       57.55       35.81     36.68 o 
   1   1  22        5.14      -25.88     56.02 o 
   2   1  22      163.12       84.21     38.41 o 
  -8   2  22      108.48      133.30     40.65 o 
  -7   2  22        5.48      -18.10     31.71 o 
  -6   2  22       13.11       23.57     35.26 o 
  -5   2  22       39.78       67.37     37.62 o 
  -4   2  22        2.65       -8.42     31.14 o 
  -3   2  22      178.67      189.76     46.17 o 
  -2   2  22        4.14       11.15     36.64 o 
  -1   2  22      167.02      184.18     45.17 o 
   0   2  22       10.65       67.78     37.24 o 
   1   2  22       71.01       75.81     40.22 o 
   2   2  22      107.77       47.23     36.81 o 
  -7   3  22       13.99       46.66     37.79 o 
  -6   3  22      122.42      124.54    101.93 o 
  -5   3  22        0.43      -12.15     31.67 o 
  -4   3  22       84.93       31.19     48.38 o 
  -3   3  22       12.40       13.47     33.54 o 
  -2   3  22      166.83      109.46     42.66 o 
  -1   3  22        4.09       11.13     34.79 o 
   0   3  22      115.31      132.74     44.60 o 
   1   3  22      224.82      254.64     67.41 o 
  -5   4  22       90.91       31.88     37.29 o 
  -4   4  22        0.25      -12.92     35.36 o 
  -3   4  22      225.27      137.12     62.76 o 
  -2   4  22        0.87      -20.05     36.29 o 
  -1   4  22      293.03      384.94     58.70 o 
  -6   1  23        2.07       -1.12     35.47 o 
  -5   1  23       25.39       17.25     36.92 o 
  -4   1  23       25.01        8.67     35.21 o 
  -3   1  23       28.26       12.64     36.06 o 
  -2   1  23        1.88       30.72     34.20 o 
  -1   1  23        4.90        8.21     35.82 o 
   0   1  23       26.14       -4.33     60.43 o 
  -5   2  23        4.71      -27.01     33.80 o 
  -4   2  23        0.07        3.10     36.43 o 
  -3   2  23        3.28       -3.77     34.02 o 
  -2   2  23        4.06      -13.65     34.37 o 
  -1   2  23       79.53      104.87     41.97 o 
                                                 
